# Supplementary material for: High precision epidermal radio frequency antenna via nanofiber network for wireless stretchable multifunction electronics
Source: Nat Commun. 2020 Nov 6;11:5629. doi: 10.1038/s41467-020-19367-8 (PMC7648760; doi:10.1038/s41467-020-19367-8)
Supplement: Supplementary file 7 — Source Data [file 41467_2020_19367_MOESM7_ESM.xlsx]

## Sheet: Fig. 1
Fig. 1d					Fig. 1e					Fig. 1f					Fig. 1g				Fig. 1h				Fig. 1i				Fig. 1j
Length/cm	Inductance/nH	Error	Rs		Width/mm	Inductance/nH		Rs		Shapes	Inductance/nH	Error	Rs		Sample	Inductance/nH	Rs		r/mm	Inductance/nH	Error			two circular	turns		Turns	Inductance	Error	Q
1	7.57	0.76001	3.95423		0.5	25.4295	1.09955	27.8104		3	13.3685	0.32456	16.9687		1	20.0265	8.76654		4.25	15.1916	0.94551		inner radius/mm	Inductance	Inductance		1	2.36348e-08	1.23076e-08	0.0376
2	12	0.63905	10.1534		1	20.268	0.48509	7.50034		4	15.9329	0.25235	21.0102		2	18.9959	19.7133		5.25	18.8078	1.17862		1	3.59993e-08	6.54998e-08		2	6.18328e-08	1.53076e-08	0.06278
3	17.3	0.71281	15.2439		2	16.234	0.9263	2.95231		5	16.7748	0.28511	22.4118		3	19.0952	29.3845		6.25	23.0979	1.13936		2	4.39057e-08	7.82314e-08		3	1.38166e-07	1.62483e-08	0.09578
4	21.9	1.07634	21.9478		3	14.2328	1.18873	1.74796		6	17.2874	0.36151	23.0312		4	19.0198	40.3654		7.25	28.7743	1.21822		3	5.38722e-08	9.47646e-08		4	2.16712e-07	2.30292e-08	0.11397
5	27.9	1.30444	29.3561		4	12.3787	0.89159	1.05902		7	17.6887	0.28712	25.6313		5	19.0541	60.3246		8.25	36.1659	1.49966		4	6.69402e-08	1.2162e-07		5	3.41356e-07	1.95272e-08	0.14909
										8	18.2411	0.25645	19.1395						9.25	41.8411	1.4577						6	5.00692e-07	1.33198e-08	0.16385
										circle	19.0952	0.30126	19.7133

## Sheet: Fig. 2
Fig. 2c					Fig. 2d																																											Fig. 2e
f/Hz	Rs	Q	L		strain: 5%		0.1		0.15		0.2		0.25		0.3		0.35		0.4		0.45		0.5		0.55		0.6		0.65		0.7		0.75		0.8		0.85		0.9		0.95		1		1.05			strain	Inductance/H
1000000	23.9528	0.0118065	4.50088e-08		Rs	X	Rs	X	Rs	X	Rs	X	Rs	X	Rs	X	Rs	X	Rs	X	Rs	X	Rs	X	Rs	X	Rs	X	Rs	X	Rs	X	Rs	X	Rs	X	Rs	X	Rs	X	Rs	X	Rs	X	Rs	X		0	3.94845e-08
1199800	24.004	0.0137312	4.37222e-08		28.0502	0.24807	29.094	0.2317	30.2779	0.26811	31.9859	0.25663	33.9161	0.24546	35.2167	0.29134	37.0711	0.26155	39.2938	0.23857	41.7093	0.29788	43.543	0.28768	45.7017	0.2613	47.9176	0.33376	50.0331	0.25084	52.2776	0.24338	54.83	0.19479	57.4184	0.23732	59.8838	0.1896	63.516	0.28367	66.2237	0.25692	69.5563	0.31859	72.2953	0.25573		0.025	3.9593e-08
1399600	23.9942	0.0156054	4.25791e-08		28.12	0.26797	29.1294	0.29849	30.2871	0.32796	32.0469	0.29802	34.0125	0.31492	35.2117	0.29009	37.0578	0.29375	39.3185	0.3418	41.7491	0.31914	43.552	0.31629	45.7396	0.30448	47.9124	0.30649	50.0843	0.32171	52.3154	0.29789	54.8518	0.28037	57.4578	0.29278	60.0497	0.28508	63.4679	0.30911	66.2456	0.25275	69.6611	0.30264	72.2975	0.30163		0.05	3.97627e-08
1599400	23.9779	0.0196732	4.69406e-08		28.074	0.38139	29.1023	0.37689	30.3295	0.3616	31.9796	0.31306	33.9586	0.35697	35.2043	0.37799	37.0609	0.41022	39.3397	0.34691	41.7672	0.36815	43.5887	0.34686	45.7316	0.32593	47.9499	0.32903	50.0171	0.33921	52.2919	0.35811	54.8308	0.39822	57.5127	0.3041	59.9542	0.41908	63.4867	0.28901	66.2005	0.37072	69.6363	0.37381	72.4469	0.2938		0.075	3.98119e-08
1799200	23.9508	0.0186813	3.95793e-08		28.1141	0.39837	29.1086	0.39408	30.3014	0.41231	32.0245	0.40234	33.9889	0.37815	35.23	0.44662	37.0858	0.43086	39.2799	0.41163	41.7754	0.42314	43.6114	0.42236	45.7412	0.43086	47.892	0.45448	50.1043	0.41868	52.254	0.53	54.8179	0.43869	57.5178	0.44797	59.9952	0.42081	63.5338	0.49956	66.2459	0.48797	69.6626	0.47515	72.2846	0.42014		0.1	3.98663e-08
1999000	23.9555	0.0226503	4.32002e-08		28.047	0.45273	29.068	0.39569	30.3014	0.45661	32.018	0.40944	33.9389	0.45771	35.1974	0.47419	37.0606	0.4102	39.2052	0.41457	41.7188	0.47088	43.5999	0.46566	45.6052	0.47468	47.8429	0.44547	50.0544	0.39344	52.212	0.48948	54.766	0.48307	57.4503	0.48468	59.973	0.35	63.4127	0.48752	66.1203	0.47398	69.5672	0.50477	72.3607	0.49461		0.125	3.99598e-08
2198800	24.0167	0.025723	4.47167e-08		28.115	0.5245	29.1085	0.51286	30.2916	0.51266	32.0063	0.51925	33.9642	0.55564	35.1882	0.48711	37.0569	0.51196	39.3396	0.55022	41.7143	0.53381	43.5839	0.53732	45.7358	0.50828	47.8954	0.49816	49.9912	0.56549	52.2701	0.59651	54.8356	0.49322	57.4228	0.51519	59.9101	0.59197	63.5496	0.55126	66.2245	0.59051	69.6804	0.52893	72.3758	0.54847		0.15	4.00981e-08
2398600	23.9779	0.0280055	4.45571e-08		28.0998	0.56217	29.1085	0.59257	30.3491	0.57765	32.0685	0.5443	33.9938	0.59025	35.2447	0.54464	37.0965	0.52323	39.3611	0.53349	41.752	0.55244	43.6097	0.56343	45.7379	0.53071	47.9751	0.59339	50.0641	0.59314	52.296	0.58447	54.8129	0.6015	57.4969	0.59046	60.0134	0.64237	63.4646	0.62676	66.2647	0.65246	69.6333	0.60517	72.3143	0.53769		0.175	4.01841e-08
2598400	24.0066	0.030092	4.42482e-08		28.0777	0.57651	29.0973	0.59412	30.3567	0.52616	32.0133	0.60212	34.0197	0.59984	35.2557	0.60798	37.0997	0.58559	39.3259	0.57865	41.8077	0.57803	43.5778	0.62583	45.7449	0.57816	47.965	0.62341	50.05	0.59967	52.2835	0.59436	54.8507	0.64014	57.4766	0.621	59.9522	0.62224	63.5414	0.63927	66.1163	0.63031	69.659	0.60932	72.4258	0.61226		0.2	4.02882e-08
2798200	23.9633	0.031952	4.35497e-08		28.1173	0.65959	29.1227	0.62153	30.271	0.65466	32.0425	0.63853	33.9855	0.64283	35.2409	0.66172	37.0637	0.67028	39.3397	0.66785	41.7715	0.69328	43.5881	0.66102	45.7908	0.67586	47.9559	0.65978	50.0875	0.60523	52.2828	0.7434	54.8437	0.7162	57.507	0.67718	60.0232	0.68729	63.5399	0.72446	66.2617	0.67418	69.7306	0.72747	72.298	0.64037		0.225	4.03621e-08
2998000	23.9863	0.033323	4.24323e-08		28.0673	0.71721	29.0486	0.71705	30.3124	0.72651	32.0043	0.70159	33.9882	0.74701	35.2164	0.74023	37.0766	0.71506	39.3162	0.68065	41.7311	0.71133	43.5874	0.76513	45.6287	0.68593	47.878	0.77518	50.0106	0.66866	52.2743	0.72836	54.8371	0.68988	57.403	0.76047	59.9434	0.77614	63.5063	0.71556	66.1687	0.81703	69.6548	0.7145	72.2985	0.77405		0.25	4.05644e-08
3197800	24.004	0.036387	4.3471e-08		28.1101	0.73002	29.0994	0.77202	30.31	0.71524	31.9747	0.77627	34.0306	0.76763	35.2102	0.72749	37.0202	0.77396	39.3321	0.71057	41.738	0.74954	43.5901	0.78156	45.701	0.76173	47.8992	0.81224	50.04	0.771	52.243	0.76436	54.8763	0.74194	57.4829	0.80319	59.9582	0.80093	63.5493	0.67444	66.1976	0.73594	69.673	0.80801	72.3952	0.75948		0.275	4.05866e-08
3397600	23.973	0.0390017	4.3798e-08		28.1401	0.78365	29.1018	0.79711	30.3075	0.80172	32.0573	0.85717	33.9697	0.81626	35.3316	0.8341	37.0219	0.83724	39.3509	0.82201	41.7979	0.84734	43.6179	0.81863	45.7022	0.84706	47.8987	0.93132	50.0768	0.82663	52.3201	0.8711	54.8755	0.89392	57.5245	0.82423	60.0212	0.92603	63.6248	0.86822	66.1091	0.89995	69.8074	0.88999	72.4814	0.85456		0.3	4.06593e-08
3597400	23.9996	0.0416297	4.42017e-08		28.0863	0.8559	29.0943	0.81957	30.2967	0.89172	32.0167	0.86521	33.9538	0.84667	35.2104	0.87106	37.0538	0.88081	39.29	0.86512	41.7349	0.85978	43.5602	0.85593	45.6591	0.86226	47.8996	0.88476	50.0646	0.8406	52.2921	0.90832	54.8539	0.85546	57.4453	0.83871	59.9395	0.82073	63.4524	0.84342	66.1998	0.86601	69.6232	0.85662	72.3566	0.92024		0.325	4.07102e-08
3797200	23.9649	0.0442805	4.4478e-08		28.0929	0.90422	29.0962	0.9042	30.2972	0.9381	32.0423	0.90214	34.0368	0.92106	35.2504	0.96413	37.1071	0.92809	39.3398	0.91687	41.8261	0.88703	43.6022	0.95415	45.7676	1.01177	47.9451	0.9149	50.1149	0.96311	52.2429	0.94526	54.8817	0.94038	57.5532	0.96887	59.9984	0.9368	63.5517	1.02131	66.2216	1.04111	69.6347	1.03215	72.2958	0.98761		0.35	4.07133e-08
3997000	24.0323	0.0446088	4.26876e-08		28.0786	0.96911	29.1106	0.96004	30.2829	0.99504	32.0624	0.99746	34.0309	0.96106	35.2436	0.93865	37.0814	0.97094	39.3137	1.01818	41.8105	1.06593	43.5849	1.06442	45.7306	1.05748	47.9597	0.99421	50.0357	1.00811	52.2514	1.05966	54.8934	1.01827	57.4995	1.01205	60.0321	1.12072	63.4845	1.03529	66.166	0.95756	69.6426	1.01597	72.4309	1.07443		0.375	4.07897e-08
4196800	23.9915	0.0467259	4.25125e-08		28.0809	0.96915	29.0966	0.98224	30.3092	0.98726	32.0207	1.01303	34.0299	0.99086	35.2272	1.03516	37.0245	1.00115	39.3484	0.98609	41.7742	1.01229	43.5996	0.92221	45.7302	1.04671	47.9917	1.01399	50.0591	0.99274	52.3015	0.99352	54.7986	1.03927	57.4884	1.02255	59.9172	1.06863	63.4481	0.99352	66.2321	0.94956	69.6728	1.02486	72.3338	1.06977		0.4	4.08439e-08
4396600	23.9823	0.0502689	4.36409e-08		28.0961	1.02316	29.1129	1.06323	30.3012	1.03683	32.0333	1.06121	33.9684	1.09628	35.2509	1.05041	37.0599	1.06808	39.322	1.08567	41.7745	1.09629	43.6531	1.07369	45.7528	1.10342	47.9475	1.04715	50.0715	1.09451	52.2826	1.08277	54.8769	1.14071	57.4835	1.10877	60.0115	1.02552	63.4591	1.09595	66.2171	1.07351	69.6279	1.04906	72.3406	1.1349		0.425	4.09204e-08
4596400	24	0.0522001	4.33795e-08		28.0904	1.0799	29.1128	1.10781	30.3656	1.12505	32.0361	1.11899	34.0498	1.13019	35.2535	1.1255	37.0259	1.15354	39.3571	1.11217	41.7624	1.10459	43.617	1.15661	45.7506	1.18553	47.9472	1.15309	50.0643	1.13755	52.3159	1.16888	54.9037	1.18972	57.4945	1.21979	60.0605	1.15366	63.507	1.24971	66.299	1.18514	69.6969	1.19654	72.3803	1.12204		0.45	4.09491e-08
4796200	24.0117	0.0541868	4.31756e-08		28.0582	1.14433	29.0726	1.18026	30.3257	1.16194	32.013	1.163	33.9912	1.20229	35.2301	1.19968	37.0522	1.19669	39.3434	1.19304	41.7372	1.23178	43.5546	1.21213	45.7357	1.21798	47.8983	1.20904	50.1028	1.23548	52.2799	1.25075	54.7739	1.23133	57.4638	1.25942	60.0432	1.25817	63.5042	1.25992	66.2031	1.2417	69.589	1.13159	72.3201	1.1854		0.475	4.10323e-08
4996000	24.0031	0.0564351	4.31533e-08		28.1447	1.19613	29.138	1.18645	30.328	1.19256	32.0653	1.14955	33.9303	1.30146	35.1979	1.23067	37.0814	1.21162	39.3099	1.26966	41.7954	1.2264	43.6325	1.28269	45.7869	1.29665	47.977	1.22877	50.0958	1.23272	52.3492	1.26072	54.8922	1.18135	57.3648	1.21606	59.9805	1.27209	63.5724	1.22822	66.1818	1.32763	69.6344	1.26236	72.3189	1.24916		0.5	4.10769e-08
5195800	24.0044	0.0603281	4.43587e-08		28.0965	1.21902	29.1104	1.25065	30.3215	1.23691	32.0456	1.27049	33.9672	1.27756	35.2453	1.27493	37.0565	1.25669	39.3439	1.30835	41.7548	1.26988	43.6348	1.29149	45.6763	1.32868	47.9299	1.26798	50.0356	1.27647	52.2614	1.25057	54.7857	1.35619	57.4977	1.26868	59.9264	1.29122	63.4656	1.3524	66.1453	1.34853	69.5968	1.31902	72.2983	1.27788		0.525	4.11121e-08
5395600	23.9762	0.0613381	4.33802e-08		28.087	1.29986	29.1039	1.28611	30.3172	1.33053	32.0219	1.32713	33.8924	1.32847	35.2516	1.36387	37.0431	1.40155	39.3177	1.38663	41.7774	1.37376	43.5806	1.34214	45.705	1.43841	47.9687	1.36199	50.0648	1.3999	52.2878	1.37855	54.7938	1.38801	57.4929	1.38193	59.9249	1.37168	63.5627	1.42822	66.2668	1.36727	69.6295	1.33034	72.3068	1.42195		0.55	4.11348e-08
5595400	23.9991	0.0633505	4.32448e-08		28.1173	1.3109	29.1409	1.38507	30.3464	1.34364	32.0303	1.35078	33.9342	1.37759	35.2443	1.44992	37.0808	1.3788	39.3195	1.37579	41.7478	1.42017	43.5936	1.44225	45.6829	1.4145	47.9156	1.42342	50.1379	1.41575	52.3053	1.40607	54.8571	1.43522	57.5252	1.40641	60.001	1.45125	63.4852	1.4042	66.2345	1.40729	69.6646	1.34881	72.3708	1.40326		0.575	4.1086e-08
5795200	24.0245	0.0644928	4.25518e-08		28.0685	1.41738	29.1278	1.40642	30.3175	1.41931	32.0407	1.46015	33.8971	1.40671	35.2584	1.43478	37.0333	1.46103	39.3184	1.49517	41.7394	1.43084	43.5473	1.44429	45.7262	1.44918	47.9186	1.50084	50.0369	1.47244	52.2642	1.45432	54.8409	1.55553	57.4806	1.46513	60.0171	1.47968	63.5438	1.51544	66.2238	1.52071	69.682	1.52877	72.4084	1.49271		0.6	4.11516e-08
5995000	23.9995	0.0684154	4.35901e-08		28.1056	1.4276	29.1166	1.43229	30.3897	1.47148	32.0737	1.46685	33.9082	1.48325	35.2631	1.45925	37.0931	1.44968	39.3328	1.45478	41.7739	1.46862	43.6402	1.49321	45.7293	1.45674	47.9224	1.53275	50.0705	1.51604	52.252	1.49192	54.8662	1.45467	57.4761	1.53939	60.0161	1.57467	63.5528	1.46678	66.2214	1.46047	69.6518	1.42069	72.3811	1.41673		0.625	4.10937e-08
6194800	24.0009	0.0706279	4.35509e-08		28.0763	1.46265	29.1227	1.50792	30.3105	1.47779	32.0429	1.48984	33.8587	1.53343	35.2032	1.52372	37.0879	1.53041	39.3279	1.53075	41.7736	1.56	43.6026	1.57479	45.7448	1.60225	47.938	1.61193	50.0558	1.63242	52.3022	1.56778	54.883	1.55428	57.5353	1.63923	60.0079	1.55245	63.4921	1.60854	66.2553	1.57709	69.6381	1.57312	72.3867	1.49661		0.65	4.11242e-08
6394600	24.0122	0.0724272	4.32854e-08		28.0908	1.52519	29.1105	1.52336	30.373	1.58264	32.0298	1.54555	33.8205	1.59796	35.2684	1.56541	37.0605	1.5809	39.3384	1.60896	41.8216	1.60724	43.6244	1.61624	45.7233	1.68462	48.0091	1.63651	50.1389	1.6328	52.3595	1.66764	54.8564	1.61983	57.5631	1.62881	60.0553	1.632	63.5492	1.57062	66.1942	1.62376	69.6805	1.65856	72.4262	1.57224		0.675	4.10303e-08
6594400	23.9938	0.0737943	4.27333e-08		28.0493	1.60788	29.1316	1.6147	30.331	1.583	32.0723	1.63498	33.8246	1.60154	35.2101	1.64715	37.0663	1.65214	39.3696	1.64687	41.7585	1.6206	43.5722	1.67223	45.7487	1.6848	47.9596	1.71226	50.0444	1.65443	52.2817	1.64554	54.8104	1.70353	57.4911	1.71571	59.9781	1.68554	63.4162	1.65883	66.2202	1.59528	69.6399	1.63733	72.3303	1.64647		0.7	4.10494e-08
6794200	23.9924	0.07737	4.34838e-08		28.1191	1.65508	29.1588	1.61134	30.3597	1.62773	32.0673	1.62725	33.8694	1.67153	35.2442	1.67688	37.0848	1.7021	39.3252	1.69662	41.7722	1.7189	43.6033	1.73301	45.7215	1.73708	47.9235	1.71131	50.0947	1.70147	52.2932	1.6963	54.833	1.71156	57.4796	1.72414	60.0104	1.73894	63.5039	1.73902	66.222	1.68826	69.7338	1.73383	72.4311	1.76174		0.725	4.10115e-08
6994000	24.0264	0.0786648	4.30094e-08		28.0939	1.66021	29.0958	1.68835	30.3336	1.68656	32.0771	1.7117	33.8627	1.69601	35.2461	1.75947	37.0583	1.75739	39.3918	1.76545	41.7663	1.7311	43.5934	1.77198	45.7102	1.73388	47.9354	1.74067	50.0336	1.7947	52.3469	1.75344	54.8449	1.79527	57.4948	1.77656	59.9271	1.78439	63.4951	1.84177	66.273	1.80566	69.7038	1.77035	72.2952	1.748		0.75	4.09646e-08
7193800	24.0224	0.0825106	4.38518e-08		28.0897	1.72084	29.142	1.72005	30.3773	1.7346	32.0549	1.71184	33.8379	1.7065	35.2604	1.77001	37.1221	1.76421	39.3673	1.78924	41.7906	1.76616	43.6499	1.79816	45.7889	1.80189	48.0358	1.79938	50.0928	1.73723	52.3535	1.78103	54.8066	1.8341	57.5029	1.75729	59.9621	1.82296	63.4875	1.76408	66.2762	1.84382	69.7176	1.74896	72.3424	1.79545		0.775	4.09941e-08
7393600	24.0225	0.0835558	4.32074e-08		28.1154	1.78938	29.1166	1.81363	30.3502	1.81943	32.0322	1.78585	33.8664	1.84791	35.2679	1.84959	37.0747	1.83858	39.3678	1.82979	41.731	1.86457	43.6457	1.89367	45.7737	1.8931	47.9494	1.89414	50.0451	1.88973	52.3414	1.93265	54.9003	1.91832	57.5626	1.8803	59.9895	1.96214	63.5349	1.9339	66.2217	1.8774	69.7445	1.85396	72.42	1.97394		0.8	4.09148e-08
7593400	24.0061	0.0853584	4.29488e-08		28.0898	1.86867	29.1323	1.85406	30.3634	1.90174	32.0677	1.85534	33.8436	1.86767	35.2819	1.90478	37.1002	1.9557	39.3927	1.93526	41.8049	1.91577	43.6955	1.95251	45.7596	1.92798	47.9962	1.95335	50.0612	1.92795	52.2583	1.99643	54.8681	1.95077	57.5852	1.9266	60.0481	1.95658	63.5399	1.92925	66.1969	1.94938	69.7373	1.94536	72.3962	2.03164		0.825	4.07523e-08
7793200	24.0076	0.087971	4.31313e-08		28.105	1.84988	29.1175	1.90156	30.363	1.87369	32.0194	1.86721	33.8219	1.9128	35.2615	1.92113	37.0972	1.92892	39.327	1.89719	41.7746	1.96174	43.5778	1.93697	45.7379	1.94913	47.9869	2.0086	50.0709	2.01665	52.3107	1.94656	54.9192	1.9909	57.5405	1.92071	60.0414	2.00529	63.5469	2.02583	66.2786	2.00621	69.6822	2.07584	72.3571	1.98056		0.85	4.06891e-08
7993000	23.9821	0.0907066	4.33147e-08		28.1018	1.91065	29.0829	1.93783	30.3611	1.94354	32.0584	1.97484	33.8346	1.98193	35.2588	1.99182	37.1056	2.01973	39.3647	2.02967	41.7576	2.03536	43.6464	2.0548	45.7743	2.01097	48.0109	2.01738	50.0534	2.01635	52.3158	2.04973	54.894	2.05505	57.4839	2.11476	59.9698	2.08131	63.501	2.07029	66.2245	2.03761	69.6084	2.12424	72.3085	2.02138		0.875	4.05372e-08
8192800	24.0165	0.0922252	4.30276e-08		28.0827	1.97689	29.1229	2.00365	30.3213	1.9748	32.0796	2.00881	33.8601	2.02719	35.2482	2.03255	37.1114	2.04249	39.3274	2.06478	41.7707	2.06784	43.6048	2.09127	45.7146	2.07623	47.9075	2.01913	50.0457	2.09875	52.2713	2.15642	54.832	2.12116	57.4535	2.1269	59.9885	2.09603	63.4738	2.11633	66.1962	2.0777	69.692	2.05904	72.3054	2.15445		0.9	4.05031e-08
8392600	24.0105	0.0955859	4.3523e-08		28.1297	2.0071	29.1409	2.05422	30.3525	2.06319	32.0574	2.04239	33.8466	2.08952	35.2806	2.08517	37.1122	2.11801	39.3956	2.11982	41.8342	2.09188	43.6071	2.1411	45.8206	2.1474	48.0402	2.09304	50.1214	2.21408	52.3299	2.06498	54.936	2.21406	57.5562	2.09633	59.9971	2.24156	63.6342	2.17238	66.3149	2.11686	69.6435	2.15142	72.4599	2.16825		0.925	4.04647e-08
8592400	24.0284	0.0957366	4.26097e-08		28.1132	2.09378	29.1464	2.06597	30.3505	2.10996	32.0641	2.15175	33.8616	2.17771	35.2815	2.16055	37.0768	2.16721	39.4078	2.17488	41.8384	2.23757	43.6735	2.15835	45.7387	2.16917	48.0085	2.18059	50.058	2.21548	52.4243	2.22531	54.9442	2.28624	57.5115	2.19236	60.0872	2.25953	63.6711	2.16606	66.294	2.15314	69.7548	2.21031	72.394	2.19867		0.95	4.02769e-08
8792200	24.0543	0.0988227	4.303e-08		28.1752	2.08531	29.1287	2.12479	30.3865	2.13282	32.0749	2.16923	33.8729	2.15146	35.2785	2.17936	37.1271	2.15645	39.3681	2.15773	41.8003	2.20147	43.6668	2.15832	45.7941	2.22294	48.0329	2.25844	50.1722	2.28231	52.3556	2.17225	54.9096	2.21768	57.549	2.13471	60.0249	2.23939	63.6406	2.23553	66.2595	2.24056	69.6643	2.30044	72.6047	2.16263		0.975	3.99675e-08
8992000	24.0363	0.1002	4.26285e-08		28.1187	2.1923	29.1144	2.1798	30.3493	2.23958	32.0258	2.27534	33.8681	2.24282	35.2841	2.29105	37.1352	2.30529	39.3759	2.28888	41.8117	2.28956	43.5816	2.36909	45.8612	2.28091	47.908	2.33784	50.1197	2.25594	52.3208	2.36074	54.9478	2.33378	57.5264	2.32321	60.0061	2.34774	63.5942	2.32997	66.3294	2.35849	69.6323	2.32686	72.4335	2.33939		1	3.99155e-08
9191800	24.0132	0.103349	4.2971e-08		28.0874	2.19555	29.1558	2.24468	30.3525	2.248	32.0517	2.24619	33.8922	2.30723	35.2577	2.34781	37.1593	2.29863	39.4157	2.29116	41.8695	2.33011	43.6743	2.30314	45.7942	2.31192	48.0267	2.35595	50.1449	2.34621	52.3587	2.38801	54.982	2.33823	57.5401	2.36987	59.9892	2.36702	63.6164	2.39424	66.3081	2.37762	69.6956	2.37319	72.4028	2.24642		--	--
9391600	24.0248	0.105393	4.29094e-08		28.0962	2.24356	29.1078	2.26082	30.3943	2.30618	32.0829	2.30458	33.8643	2.27977	35.2453	2.32867	37.1374	2.32946	39.3803	2.34562	41.8347	2.36717	43.6086	2.39458	45.7294	2.36051	48.0029	2.34282	50.0715	2.37617	52.3504	2.31684	54.8993	2.41967	57.5273	2.36001	60.052	2.43287	63.4394	2.37079	66.2722	2.32408	69.6349	2.36959	72.4133	2.36857		--	--
9591400	24.03	0.107709	4.2948e-08		28.1581	2.30262	29.1278	2.32405	30.3839	2.35876	32.0701	2.33115	33.8795	2.38249	35.3076	2.40206	37.0915	2.39182	39.3742	2.40261	41.8726	2.46419	43.6559	2.4247	45.7587	2.49787	48.0213	2.37129	50.1499	2.50345	52.3709	2.46498	54.9346	2.48838	57.6402	2.44365	60.0404	2.50908	63.6355	2.43047	66.2878	2.47106	69.719	2.42703	72.4842	2.55446		--	--
9791200	24.0261	0.108612	4.24173e-08		28.1276	2.37476	29.1406	2.40851	30.3383	2.44789	32.0692	2.46562	33.8588	2.42451	35.2876	2.43882	37.0763	2.4761	39.3921	2.49535	41.7789	2.53304	43.6023	2.49744	45.8073	2.49172	47.9586	2.50984	50.1617	2.54471	52.3408	2.51385	54.8282	2.5986	57.5309	2.55196	59.9617	2.5914	63.6063	2.50496	66.3221	2.51974	69.7042	2.50046	72.4521	2.42929		--	--
9991000	24.0137	0.111978	4.28353e-08		28.0907	2.41162	29.1612	2.40632	30.3607	2.43927	32.0523	2.4136	33.8309	2.42967	35.251	2.42412	37.1233	2.4431	39.3424	2.50421	41.8106	2.5038	43.6304	2.48816	45.7437	2.52682	48.0371	2.54223	50.0994	2.53109	52.3586	2.50693	54.8951	2.57519	57.4874	2.50049	60.104	2.49084	63.6284	2.47788	66.2744	2.52615	69.8118	2.54193	72.4652	2.5572		--	--
10190800	23.9944	0.115417	4.32508e-08		28.0987	2.50037	29.1262	2.49273	30.3555	2.51521	32.1138	2.5353	33.8324	2.51317	35.2852	2.55051	37.0311	2.52285	39.3211	2.56554	41.7974	2.5513	43.6333	2.59538	45.764	2.54071	47.9938	2.53775	50.0395	2.58149	52.3601	2.59381	54.9722	2.61399	57.5755	2.54121	59.9763	2.59188	63.5577	2.5805	66.2839	2.57869	69.6796	2.57616	72.4776	2.56398		--	--
10390600	24.0152	0.116529	4.28648e-08		28.1195	2.48879	29.1528	2.51193	30.3785	2.5427	32.0747	2.57206	33.8391	2.59347	35.2782	2.6316	37.1285	2.59017	39.3692	2.6577	41.7291	2.61085	43.6602	2.61341	45.7795	2.63632	47.9718	2.65538	50.0459	2.66397	52.346	2.69766	54.9485	2.65569	57.5607	2.70923	60.0248	2.65651	63.5771	2.68107	66.2339	2.63651	69.6504	2.71337	72.3883	2.68406
10590400	24.0485	0.118469	4.28153e-08		28.1326	2.54847	29.0674	2.5671	30.3315	2.56226	32.0723	2.61335	33.8379	2.60001	35.292	2.61571	37.0593	2.64483	39.3894	2.67962	41.8014	2.68475	43.6298	2.65269	45.6401	2.71454	47.927	2.746	50.0383	2.65691	52.2678	2.74508	54.9092	2.75564	57.6111	2.70094	60.048	2.68792	63.5058	2.72123	66.3262	2.68933	69.7465	2.72397	72.4006	2.63528
10790200	24.0189	0.120698	4.27607e-08		28.1443	2.63062	29.1784	2.61371	30.4197	2.64523	32.0985	2.68857	33.8306	2.71062	35.3006	2.6734	37.0931	2.68614	39.3704	2.70406	41.8357	2.69846	43.6635	2.73673	45.8137	2.78407	48.0105	2.72992	50.1626	2.77562	52.4041	2.78404	54.9337	2.76659	57.595	2.77789	60.0657	2.80565	63.6563	2.75638	66.3051	2.75408	69.7854	2.72212	72.4608	2.69322
10990000	24.0554	0.122378	4.26324e-08		28.1807	2.68148	29.1613	2.68178	30.4215	2.71377	32.0963	2.71978	33.8492	2.71697	35.327	2.7575	37.1226	2.80798	39.3303	2.79704	41.8256	2.81312	43.682	2.80189	45.7943	2.76453	48.0529	2.81134	50.2093	2.87496	52.3884	2.85911	54.9345	2.83871	57.6489	2.89762	60.1193	2.82241	63.6021	2.7962	66.381	2.84046	69.7657	2.81143	72.5229	2.83708
11189800	24.0496	0.124506	4.25889e-08		28.1382	2.67477	29.0978	2.69074	30.4025	2.74703	32.0573	2.74685	33.8361	2.75418	35.3071	2.78463	37.0878	2.84348	39.4099	2.78375	41.8442	2.84336	43.6123	2.84078	45.7244	2.87017	47.9957	2.77989	50.146	2.87089	52.3759	2.85624	54.8928	2.78542	57.646	2.76087	60.0765	2.84177	63.6513	2.8603	66.3741	2.84814	69.8024	2.71811	72.4177	2.98726
11389600	23.9853	0.126669	4.24547e-08		28.1485	2.75846	29.1558	2.72713	30.3525	2.79286	32.0648	2.80805	33.8352	2.82061	35.2428	2.83833	37.1618	2.85963	39.3621	2.84482	41.7981	2.84223	43.6142	2.85268	45.8145	2.85539	48.033	2.90288	50.1184	2.84717	52.3475	2.91616	54.9478	2.9066	57.564	2.90152	59.9646	2.91591	63.6141	2.94223	66.3256	2.79615	69.7148	2.8327	72.4468	2.85043
11589400	24.0446	0.130782	4.3184e-08		28.1268	2.78628	29.1362	2.79283	30.3299	2.7849	32.0403	2.83984	33.8207	2.83836	35.2611	2.85284	37.0693	2.8933	39.3876	2.94695	41.8273	2.88445	43.6458	2.99783	45.7546	2.96905	47.9723	2.92849	50.092	2.91363	52.3721	2.95331	54.8613	3.03228	57.5395	2.94715	60.0467	2.92346	63.5806	2.99685	66.258	2.91078	69.7655	2.936	72.326	2.88593
11789200	23.9998	0.133296	4.31875e-08		28.1293	2.86542	29.1634	2.84519	30.3488	2.90868	32.0736	2.92141	33.8519	2.99274	35.3033	2.9321	37.07	2.97227	39.3872	2.95029	41.8042	3.02829	43.6799	2.97674	45.7463	3.03295	48.0524	3.0085	50.0895	2.9594	52.3013	2.92417	54.9706	3.01988	57.6341	2.98145	60.1184	3.18761	63.5953	3.02046	66.3419	3.05229	69.7163	2.99578	72.5585	3.07497
11989000	24.0362	0.136117	4.34327e-08		28.1586	2.90226	29.1219	2.88568	30.3731	2.93525	32.0722	2.96582	33.8495	2.92796	35.2552	2.98131	37.1085	3.04086	39.3441	3.02587	41.8183	3.02172	43.6442	3.11936	45.7832	3.08173	48.0051	3.09333	50.1336	3.04404	52.3081	3.09423	54.8564	3.0198	57.5025	3.06887	60.0129	3.1303	63.6109	3.07061	66.2822	3.06728	69.7522	3.11618	72.3328	3.09848
12188800	24.0223	0.136871	4.29323e-08		28.1316	2.95058	29.1198	3.00159	30.3511	2.951	32.052	3.00979	33.8238	3.03867	35.2843	3.05972	37.1257	3.05538	39.3393	3.04809	41.8443	3.0188	43.6363	3.13676	45.7277	3.09884	47.9657	3.15951	50.0845	3.12548	52.3842	3.15185	54.9074	3.18111	57.5369	3.17068	59.9982	3.23452	63.5472	3.13205	66.1808	3.22834	69.6372	3.03279	72.3793	3.1483
12388600	23.9807	0.138526	4.26767e-08		28.1132	2.97761	29.1209	3.0197	30.3516	3.04193	32.0379	3.05439	33.8645	3.07416	35.2976	3.07607	37.066	3.10023	39.3546	3.11799	41.7525	3.16043	43.5871	3.20446	45.7398	3.12647	47.9506	3.14237	50.0829	3.21386	52.3519	3.24563	54.881	3.2272	57.4955	3.13431	60.071	3.22239	63.5141	3.16453	66.3185	3.21951	69.6466	3.20457	72.3864	3.1924
12588400	24.0158	0.141185	4.28681e-08		28.1809	3.06144	29.1378	3.02746	30.4009	3.06463	32.1028	3.10841	33.8465	3.093	35.3055	3.14209	37.1034	3.2009	39.3678	3.14103	41.7806	3.1663	43.6437	3.23847	45.7635	3.19743	48.0357	3.17796	50.1264	3.23784	52.4112	3.28897	54.9245	3.21914	57.5498	3.26111	59.9846	3.24616	63.677	3.18683	66.2109	3.26961	69.7951	3.19545	72.52	3.21053
12788200	24.0349	0.14289	4.2742e-08		28.1303	3.11983	29.211	3.06137	30.3641	3.1084	32.088	3.1182	33.8743	3.11566	35.311	3.23169	37.1334	3.17552	39.4217	3.20323	41.8231	3.26028	43.6674	3.26105	45.8616	3.28297	47.9959	3.27148	50.1531	3.2585	52.3567	3.31946	54.95	3.3409	57.5888	3.31569	60.1458	3.33183	63.6933	3.23162	66.2851	3.35883	69.8834	3.33572	72.592	3.30341
12988000	24.0374	0.145137	4.27506e-08		28.1658	3.07526	29.1582	3.16591	30.383	3.19381	32.0738	3.21657	33.9104	3.20764	35.3369	3.2372	37.1242	3.26236	39.3857	3.23883	41.8666	3.28843	43.6185	3.2847	45.742	3.28317	47.9657	3.34767	50.1512	3.25706	52.3925	3.33244	54.8366	3.34562	57.5811	3.27395	60.1021	3.31554	63.6548	3.28075	66.4125	3.39127	69.7077	3.30438	72.4589	3.31899
13187800	24.0499	0.148773	4.31801e-08		28.1579	3.188	29.1853	3.22778	30.3782	3.25624	32.0647	3.26401	33.9022	3.22634	35.3194	3.2431	37.1525	3.32851	39.371	3.35132	41.8273	3.34679	43.6885	3.30196	45.8016	3.40359	47.9648	3.4234	50.1962	3.39903	52.3439	3.34337	54.9477	3.48374	57.5969	3.44888	60.0813	3.42242	63.5611	3.37037	66.2755	3.34463	69.7955	3.42434	72.4895	3.42967
13387600	24.0019	0.149471	4.265e-08		28.137	3.27206	29.1595	3.27342	30.3891	3.28291	32.0917	3.30264	33.9463	3.31895	35.3005	3.36311	37.1158	3.38161	39.4197	3.3741	41.9063	3.39817	43.7032	3.41525	45.8304	3.40614	48.031	3.48751	50.1863	3.44622	52.3824	3.49186	54.9212	3.41218	57.5751	3.51778	60.0208	3.50904	63.6554	3.52498	66.3559	3.43372	69.813	3.54146	72.5509	3.33109
13587400	23.9591	0.152249	4.27276e-08		28.0955	3.26245	29.1422	3.30727	30.3993	3.34983	32.0781	3.3639	34.01	3.3638	35.298	3.42165	37.1636	3.40958	39.3836	3.46368	41.8462	3.41451	43.6782	3.43031	45.8084	3.44589	48.0151	3.41768	50.1529	3.47205	52.3299	3.49095	54.9412	3.46403	57.615	3.60498	59.988	3.44166	63.5883	3.52562	66.2301	3.53887	69.6903	3.5263	72.511	3.50168
13787200	24.048	0.154986	4.30244e-08		28.1671	3.31116	29.0969	3.36619	30.3337	3.33026	32.0614	3.38664	33.9516	3.3942	35.3107	3.40384	37.1132	3.43614	39.3817	3.41734	41.8049	3.44921	43.6494	3.44277	45.758	3.48314	48.0366	3.50765	50.0979	3.49382	52.3397	3.53098	54.9644	3.56781	57.5121	3.53783	60.0435	3.54585	63.6209	3.56445	66.2972	3.57403	69.7296	3.52745	72.4526	3.44832
13987000	24.0567	0.154984	4.24246e-08		28.143	3.42121	29.1263	3.42475	30.3575	3.44008	32.11	3.47832	34.0073	3.4615	35.2805	3.49296	37.1312	3.52802	39.4227	3.59234	41.8691	3.52725	43.6581	3.54939	45.8589	3.57796	48.0189	3.52173	50.1692	3.60974	52.3914	3.60103	54.9054	3.6137	57.6683	3.64139	60.1136	3.64964	63.665	3.51487	66.4258	3.51053	69.7611	3.56195	72.4492	3.6233
14186800	24.0143	0.158897	4.28077e-08		28.1816	3.42202	29.1675	3.40401	30.3744	3.46747	32.1082	3.517	34.0727	3.46296	35.3134	3.53273	37.1301	3.54629	39.4029	3.56695	41.8272	3.5829	43.6838	3.55457	45.8223	3.57034	48.0365	3.63296	50.1697	3.57893	52.3619	3.57347	54.9453	3.63744	57.6241	3.697	60.1807	3.56677	63.6309	3.59496	66.2971	3.58301	69.7293	3.65161	72.508	3.49731
14386600	24.0361	0.161146	4.28494e-08		28.1221	3.51668	29.1516	3.54638	30.3795	3.5511	32.1001	3.55122	34.0394	3.58211	35.3002	3.62625	37.1155	3.58386	39.4128	3.63049	41.8309	3.67243	43.609	3.65219	45.8507	3.68814	48.0585	3.71313	50.133	3.67537	52.4378	3.72681	54.9368	3.76199	57.5982	3.75063	60.0578	3.74445	63.6337	3.77156	66.2965	3.7749	69.7326	3.74264	72.5157	3.73369
14586400	24.0067	0.164713	4.31452e-08		28.1284	3.51875	29.1999	3.54903	30.3789	3.59249	32.0699	3.60442	34.0962	3.67503	35.2975	3.68764	37.1438	3.70156	39.4108	3.67689	41.8561	3.68748	43.6575	3.7076	45.854	3.70459	47.9763	3.77048	50.1968	3.76172	52.4265	3.75468	54.9627	3.74183	57.5663	3.65931	60.056	3.85676	63.6075	3.72762	66.297	3.67291	69.8896	3.74946	72.4372	3.78395
14786200	24.035	0.165057	4.27013e-08		28.1587	3.59565	29.1851	3.60023	30.4099	3.63397	32.0883	3.62608	34.0999	3.67608	35.266	3.70679	37.1572	3.70031	39.4064	3.75627	41.8889	3.76546	43.6896	3.71535	45.8123	3.75063	48.0189	3.77762	50.1633	3.76031	52.3594	3.78722	55.024	3.7994	57.6409	3.79816	60.0085	3.80206	63.6253	3.92649	66.2859	3.79293	69.7882	3.81376	72.5103	3.76683
14986000	24.0399	0.169174	4.31918e-08		28.1303	3.61876	29.1798	3.64974	30.4125	3.66769	32.1113	3.67817	34.0993	3.70086	35.332	3.74435	37.147	3.80158	39.3897	3.78443	41.8629	3.76875	43.7262	3.7917	45.8152	3.84419	48.0194	3.84536	50.1729	3.81733	52.4397	3.81146	55.0031	3.89528	57.5821	3.81973	60.0821	3.90001	63.6801	3.84476	66.338	3.86271	69.7649	3.81712	72.4807	3.876
15185800	24.0328	0.170716	4.29992e-08		28.1868	3.67433	29.1627	3.70535	30.3564	3.7308	32.0986	3.76678	34.1188	3.77418	35.3364	3.74276	37.1056	3.80406	39.4263	3.8107	41.8734	3.80968	43.6904	3.8749	45.8073	3.88109	48.0465	3.89263	50.1686	3.91538	52.4095	3.90564	54.9796	3.8856	57.627	3.89355	60.0721	3.96466	63.7024	3.85777	66.3866	3.93169	69.7225	3.95446	72.5164	3.90893
15385600	24.0141	0.171902	4.27024e-08		28.1323	3.73355	29.173	3.73541	30.3649	3.7591	32.1001	3.7695	34.0549	3.7599	35.31	3.81162	37.1599	3.8117	39.4023	3.85481	41.8101	3.85855	43.676	3.87201	45.8498	3.87339	48.065	3.91175	50.1996	3.91546	52.3939	3.92875	55.0009	3.95869	57.6509	3.91244	60.159	3.92766	63.6959	3.89248	66.3448	3.93116	69.8237	3.89407	72.5392	3.91262
15585400	24.0398	0.174656	4.28761e-08		28.1408	3.76481	29.1773	3.80899	30.4086	3.85427	32.1045	3.84595	34.0894	3.85356	35.3559	3.92516	37.1519	3.92615	39.4255	3.95476	41.8373	3.96646	43.7422	3.97359	45.8387	4.01975	48.077	3.93608	50.1643	4.00707	52.3795	3.97151	54.9193	4.01815	57.5986	4.0089	60.1486	4.04301	63.6523	4.02041	66.3737	3.99714	69.82	3.98236	72.5121	4.0181
15785200	24.046	0.176061	4.26851e-08		28.1625	3.81223	29.1939	3.81485	30.3773	3.857	32.1011	3.8982	34.114	3.90809	35.3401	3.95554	37.1613	3.95843	39.4056	3.93579	41.8114	3.99249	43.6846	3.93339	45.8237	4.03819	48.0419	3.9805	50.2079	4.02711	52.4334	4.02126	54.9647	4.04213	57.5748	4.04878	60.0659	4.04591	63.678	3.95712	66.3529	3.98569	69.7954	4.07608	72.5302	4.07429
15985000	24.0388	0.179822	4.3039e-08		28.1805	3.8855	29.135	3.82085	30.406	3.89902	32.08	3.91819	34.1101	3.94924	35.3068	3.97345	37.1624	4.00206	39.3785	4.01705	41.8032	3.99222	43.6938	4.03382	45.8112	4.07637	48.0151	4.11309	50.1406	4.09718	52.3418	4.11063	54.9166	4.10552	57.6039	4.0757	60.1129	4.18515	63.6985	3.98241	66.3478	3.99808	69.8036	4.05269	72.5189	4.01031
16184800	24.0488	0.181899	4.30167e-08		28.1388	3.95615	29.2266	3.91583	30.4297	3.95983	32.1219	4.01255	34.0508	4.03058	35.3072	4.05557	37.1658	4.027	39.4041	4.09642	41.8944	4.13357	43.706	4.12966	45.8407	4.1618	48.0749	4.18279	50.1439	4.20087	52.4872	4.21273	54.989	4.13747	57.5752	4.15012	60.12	4.20075	63.6777	4.16651	66.4344	4.13361	69.787	4.22838	72.5514	4.20733
16384600	24.0419	0.18367	4.28935e-08		28.1671	3.98161	29.1852	3.98113	30.4089	4.04324	32.0988	4.04697	34.1015	4.06126	35.358	4.10381	37.1459	4.12735	39.4063	4.10203	41.8533	4.15454	43.7171	4.11482	45.8331	4.18182	48.0524	4.19983	50.1456	4.14014	52.351	4.22608	55.0317	4.20831	57.5793	4.25281	60.0944	4.19802	63.6508	4.21719	66.3384	4.2218	69.854	4.23121	72.5389	4.19729
16584400	24.0193	0.186309	4.29451e-08		28.1456	4.00999	29.1727	4.04119	30.3795	4.08334	32.125	4.09714	34.1079	4.14447	35.3588	4.13651	37.1435	4.19552	39.4271	4.2062	41.8228	4.21836	43.6696	4.22538	45.7879	4.26121	48.032	4.22241	50.1567	4.27255	52.3981	4.30341	54.9933	4.27142	57.5997	4.28252	60.1616	4.34128	63.6386	4.32041	66.3683	4.26784	69.7321	4.24989	72.5373	4.33193
16784200	24.0367	0.187547	4.27468e-08		28.1428	4.08877	29.1848	4.09194	30.4064	4.10327	32.1052	4.10929	34.073	4.18211	35.3312	4.16745	37.1828	4.20893	39.4069	4.24789	41.8153	4.26733	43.7047	4.26828	45.8222	4.31683	48.086	4.33223	50.1725	4.32492	52.4066	4.26435	54.9503	4.34701	57.5994	4.37429	60.1665	4.36015	63.6725	4.33143	66.3653	4.36084	69.8276	4.2575	72.562	4.3405
16984000	24.0559	0.191114	4.30817e-08		28.1787	4.07733	29.1776	4.12577	30.4147	4.16438	32.1401	4.15909	34.0905	4.22021	35.3463	4.23428	37.1964	4.22041	39.4509	4.27691	41.8761	4.30185	43.7203	4.27972	45.8861	4.3129	48.0933	4.3266	50.1888	4.35111	52.4277	4.36578	55.0314	4.32867	57.6302	4.31733	60.1656	4.35756	63.6928	4.37438	66.4519	4.34467	69.8731	4.24317	72.5275	4.24303
17183800	24.0221	0.192646	4.28619e-08		28.16	4.16511	29.197	4.18559	30.4354	4.20272	32.0887	4.23473	34.1332	4.26122	35.3249	4.31181	37.1979	4.31175	39.4442	4.35067	41.8787	4.34617	43.7293	4.39229	45.8535	4.41481	48.1018	4.40207	50.2225	4.48343	52.5009	4.44914	55.0086	4.38434	57.6002	4.43118	60.1887	4.37977	63.7019	4.45163	66.4937	4.38403	69.9277	4.36978	72.6408	4.38036
17383600	24.0196	0.195082	4.29006e-08		28.1433	4.18534	29.1508	4.23483	30.3764	4.26959	32.1148	4.29309	34.0587	4.31093	35.3254	4.35485	37.1631	4.39518	39.4031	4.33537	41.8284	4.42879	43.6565	4.40646	45.7979	4.41131	48.0719	4.43139	50.1438	4.42193	52.3824	4.4675	55.0023	4.44525	57.5651	4.44891	60.1069	4.47776	63.6186	4.47535	66.3468	4.49429	69.8394	4.503	72.4693	4.53763
17583400	24.037	0.197118	4.28868e-08		28.1384	4.23981	29.1685	4.26445	30.3745	4.26594	32.094	4.29712	34.083	4.35424	35.3092	4.41474	37.1734	4.39253	39.3849	4.4393	41.8251	4.42668	43.6929	4.44925	45.7888	4.48076	48.0572	4.43505	50.1537	4.50096	52.4332	4.54814	54.9421	4.5021	57.6645	4.51914	60.1022	4.55923	63.6724	4.53158	66.3554	4.51952	69.7719	4.49016	72.5421	4.45621
17783200	24.0607	0.201038	4.32909e-08		28.1704	4.27571	29.2156	4.33951	30.4247	4.35081	32.1047	4.36672	34.1358	4.39931	35.3198	4.41708	37.1757	4.4598	39.4293	4.45623	41.8982	4.44293	43.7088	4.49695	45.8622	4.51315	48.0721	4.5105	50.1669	4.5531	52.4577	4.53145	54.989	4.5504	57.6839	4.51131	60.173	4.55612	63.7066	4.52662	66.3959	4.5598	69.836	4.49258	72.5478	4.52571
17983000	24.0739	0.199576	4.2522e-08		28.1724	4.36666	29.1897	4.39346	30.3829	4.43516	32.1118	4.42974	34.1337	4.49512	35.3194	4.52986	37.1917	4.52684	39.4282	4.53291	41.8767	4.5821	43.709	4.61052	45.8433	4.61706	48.0487	4.617	50.1428	4.6322	52.4581	4.67271	54.9686	4.64666	57.7109	4.63375	60.1611	4.66301	63.7415	4.69227	66.4416	4.6675	69.8955	4.57813	72.5566	4.60694
18182800	24.0673	0.202643	4.26892e-08		28.1564	4.36976	29.1758	4.41377	30.4195	4.46689	32.1394	4.49249	34.1357	4.53318	35.3265	4.5174	37.2203	4.5434	39.4918	4.55962	41.8946	4.59498	43.7259	4.61991	45.8896	4.65588	48.0617	4.60954	50.2244	4.62115	52.4156	4.64215	54.9778	4.61699	57.695	4.71746	60.1907	4.67468	63.6808	4.64708	66.4494	4.66052	69.8918	4.67746	72.6588	4.66201
18382600	24.0433	0.205764	4.28327e-08		28.1813	4.4666	29.198	4.47735	30.4326	4.5109	32.1124	4.55681	34.117	4.53672	35.3505	4.58581	37.1831	4.60071	39.4642	4.64898	41.9085	4.67581	43.6552	4.67188	45.9054	4.67977	48.0234	4.71094	50.2002	4.734	52.445	4.72181	55.0021	4.73027	57.6996	4.73872	60.1736	4.72796	63.6875	4.70525	66.3629	4.75911	69.7978	4.75683	72.6355	4.65111
18582400	24.0483	0.20804	4.28499e-08		28.1553	4.51086	29.1697	4.53698	30.4001	4.5437	32.1218	4.56111	34.1328	4.58219	35.3274	4.63128	37.1998	4.65132	39.4422	4.68416	41.8818	4.70612	43.6994	4.71742	45.8304	4.75754	48.1107	4.77022	50.1817	4.76784	52.3975	4.74385	54.9919	4.79628	57.6589	4.81466	60.1433	4.82328	63.7265	4.78291	66.4319	4.80781	69.8937	4.83787	72.5659	4.70803
18782200	24.0987	0.20904	4.26871e-08		28.1527	4.55268	29.1916	4.57302	30.4121	4.58184	32.1375	4.61989	34.1107	4.62578	35.3486	4.6554	37.1647	4.69763	39.4709	4.74377	41.8804	4.77026	43.7421	4.8359	45.8366	4.80198	48.105	4.78051	50.2537	4.84698	52.4613	4.83465	54.9881	4.87137	57.6778	4.85731	60.1898	4.88337	63.6703	4.86231	66.4509	4.82945	69.8406	4.8307	72.505	4.83945
18982000	24.0703	0.212617	4.29098e-08		28.1776	4.59137	29.2372	4.64469	30.4648	4.63157	32.133	4.66883	34.0958	4.71118	35.3562	4.75789	37.1904	4.77668	39.4578	4.79075	41.9194	4.83021	43.7551	4.82142	45.9227	4.81709	48.1251	4.88385	50.2243	4.85842	52.474	4.85022	55.091	4.88894	57.7432	4.84984	60.2029	4.88489	63.8278	4.81918	66.3738	4.87154	69.8638	4.79763	72.6827	4.87363
19181800	24.0648	0.213601	4.26497e-08		28.1931	4.61671	29.2225	4.68207	30.3973	4.68926	32.1259	4.71716	34.1276	4.7229	35.3678	4.80199	37.1806	4.81546	39.4743	4.77542	41.9134	4.82046	43.7304	4.87212	45.8515	4.84612	48.0882	4.88152	50.2634	4.91826	52.4745	4.88514	55.0244	4.90169	57.724	4.8901	60.1479	4.85017	63.781	4.95545	66.4313	4.94914	69.8978	4.85973	72.5844	4.90778
19381600	24.0459	0.217211	4.28898e-08		28.194	4.67641	29.2139	4.69032	30.4508	4.72598	32.1248	4.7427	34.1633	4.80741	35.3465	4.81453	37.2421	4.84844	39.4918	4.85753	41.9353	4.87628	43.7251	4.90762	45.9148	4.91769	48.1143	4.92245	50.2503	4.92282	52.4757	4.92216	55.0331	4.91954	57.6344	4.9584	60.1807	4.93181	63.7749	4.96569	66.4962	4.98347	69.8922	4.90182	72.6128	4.86475
19581400	24.0747	0.218484	4.2752e-08		28.1968	4.70732	29.1784	4.76367	30.4278	4.7837	32.1234	4.85145	34.1046	4.87283	35.3495	4.90091	37.1727	4.91698	39.4381	4.93407	41.8962	4.95498	43.7602	4.9347	45.842	4.98979	48.1285	5.04119	50.2387	5.0484	52.4639	5.00023	54.9932	5.02839	57.623	5.04194	60.1702	5.01644	63.7164	5.05939	66.4486	5.04146	69.8697	5.01179	72.5834	4.98361
19781200	24.0727	0.22117	4.2837e-08		28.1764	4.8362	29.2149	4.85671	30.4109	4.85655	32.1252	4.86215	34.1215	4.91504	35.3442	4.90721	37.2128	4.98733	39.4722	5.01697	41.9203	5.03773	43.7366	4.99475	45.8425	5.07421	48.1132	5.09334	50.257	5.11771	52.4483	5.13564	55.04	5.11323	57.667	5.08467	60.2158	5.07327	63.7858	5.17132	66.4217	5.11145	69.9466	5.0998	72.5031	5.04803
19981000	24.049	0.221963	4.25187e-08		28.1755	4.823	29.1814	4.86699	30.42	4.94405	32.1239	4.90343	34.1245	4.95285	35.3814	4.99676	37.2074	5.00219	39.4971	5.00141	41.8996	5.06304	43.7576	5.10702	45.8728	5.09262	48.1402	5.10468	50.2415	5.12324	52.5087	5.09585	54.9941	5.1455	57.7308	5.15979	60.1783	5.16395	63.7609	5.14276	66.4153	5.18265	69.8575	5.1625	72.6062	5.10191
20180800	24.0798	0.225139	4.27548e-08		28.1831	4.86083	29.2208	4.92767	30.4081	4.90092	32.114	4.99661	34.1109	5.00315	35.332	5.06054	37.2152	5.0757	39.4764	5.07246	41.8994	5.14062	43.7276	5.11828	45.9031	5.13074	48.0966	5.15055	50.2267	5.17848	52.4368	5.15209	55.0455	5.12542	57.6687	5.2087	60.1744	5.21631	63.722	5.22689	66.4342	5.23834	69.8725	5.20694	72.7034	5.1864
20380600	24.0647	0.22821	4.28863e-08		28.1952	4.92167	29.2011	4.95971	30.4142	4.97934	32.1572	5.01698	34.1306	5.10555	35.3456	5.08555	37.2099	5.11621	39.4891	5.12746	41.9278	5.17035	43.7528	5.20191	45.8672	5.1594	48.1831	5.23789	50.2093	5.26748	52.4843	5.2775	55.1195	5.25622	57.6979	5.28286	60.2201	5.28557	63.699	5.23283	66.5135	5.24861	69.8704	5.22586	72.5202	5.17856
20580400	24.0441	0.229891	4.27462e-08		28.2011	4.98386	29.1977	5.00677	30.428	5.06408	32.1393	5.07434	34.1569	5.11552	35.3588	5.14636	37.2115	5.17548	39.4556	5.18328	41.8884	5.17885	43.7531	5.23001	45.8589	5.23225	48.112	5.26927	50.3051	5.32703	52.4825	5.36298	55.0297	5.35862	57.7024	5.34444	60.1514	5.27004	63.7996	5.30776	66.48	5.33126	69.9314	5.23672	72.7209	5.29721
20780200	24.047	0.232163	4.27588e-08		28.159	4.99414	29.2034	5.06549	30.3739	5.0966	32.1339	5.10083	34.1135	5.1636	35.3363	5.18093	37.1932	5.20617	39.4391	5.2362	41.8828	5.26663	43.7068	5.27984	45.8479	5.24709	48.0391	5.32477	50.2227	5.33342	52.4502	5.37707	55.001	5.36945	57.6794	5.34343	60.1319	5.3749	63.7185	5.34118	66.4376	5.38815	69.8797	5.32547	72.6309	5.35754
20980000	24.1001	0.233144	4.26243e-08		28.1917	5.10963	29.2039	5.13459	30.4408	5.14874	32.1642	5.14562	34.1108	5.22387	35.3227	5.25931	37.2054	5.2768	39.4492	5.27458	41.8918	5.32366	43.7056	5.39109	45.9217	5.35355	48.1168	5.38691	50.2065	5.42977	52.4868	5.40677	55.0136	5.39785	57.7011	5.46349	60.2359	5.44904	63.7501	5.38967	66.4581	5.40898	69.8581	5.38935	72.6722	5.52025
21179800	24.0663	0.236208	4.27172e-08		28.2232	5.12083	29.2358	5.1327	30.4458	5.19536	32.1725	5.19838	34.183	5.22434	35.3974	5.31751	37.2145	5.27263	39.4764	5.30731	41.9185	5.35413	43.7394	5.31901	45.8658	5.39768	48.1696	5.41621	50.2525	5.43093	52.5196	5.39769	55.1371	5.43594	57.7461	5.50128	60.2075	5.54039	63.7972	5.47838	66.5107	5.55005	69.9685	5.48113	72.6415	5.40623
21379600	24.0566	0.238723	4.27512e-08		28.2229	5.1667	29.1943	5.21099	30.4791	5.25514	32.132	5.26538	34.1487	5.26405	35.3398	5.31294	37.1771	5.37283	39.4306	5.35292	41.9141	5.37298	43.7483	5.3945	45.9229	5.40671	48.1294	5.46595	50.2174	5.48349	52.5203	5.44577	55.0525	5.43075	57.7818	5.50225	60.2371	5.4872	63.7302	5.47399	66.5314	5.51213	69.8997	5.44277	72.6858	5.45739
21579400	24.0612	0.239995	4.25893e-08		28.1852	5.21045	29.2219	5.25123	30.4368	5.29949	32.1306	5.31599	34.1441	5.36511	35.3522	5.40317	37.1962	5.42209	39.4286	5.41342	41.9132	5.4856	43.7655	5.469	45.883	5.50281	48.165	5.50086	50.2832	5.48144	52.4977	5.55437	55.0703	5.54308	57.6701	5.58659	60.1833	5.54158	63.8209	5.59375	66.4822	5.56935	69.8139	5.48816	72.5555	5.55256
21779200	24.058	0.243841	4.28692e-08		28.2054	5.2677	29.1912	5.28752	30.4449	5.33531	32.1489	5.36922	34.1502	5.39221	35.3351	5.41025	37.2248	5.46296	39.4724	5.50558	41.8915	5.51118	43.7474	5.49876	45.9235	5.51742	48.1341	5.53375	50.257	5.6298	52.5212	5.62016	55.0763	5.55636	57.6877	5.61207	60.139	5.54485	63.7495	5.61191	66.4775	5.61189	69.9131	5.60846	72.6258	5.62145
21979000	24.074	0.246302	4.29366e-08		28.1957	5.30942	29.2047	5.35193	30.4651	5.35989	32.1419	5.40469	34.1297	5.45747	35.3698	5.51599	37.2213	5.4986	39.4848	5.54247	41.9322	5.5653	43.7354	5.6147	45.9041	5.63003	48.1575	5.63034	50.2916	5.65243	52.5321	5.63189	55.0939	5.62987	57.7405	5.64846	60.2122	5.6699	63.769	5.70168	66.4633	5.63146	69.891	5.61286	72.6261	5.65751
22178800	24.0739	0.247868	4.28201e-08		28.1989	5.34352	29.2085	5.36899	30.4063	5.43186	32.1596	5.48741	34.132	5.49239	35.3959	5.47491	37.2333	5.56207	39.5064	5.55611	41.9569	5.58542	43.7767	5.59373	45.9087	5.65739	48.1396	5.68935	50.2575	5.70289	52.4868	5.64278	55.1435	5.6538	57.7405	5.76032	60.2297	5.7132	63.8119	5.70322	66.5336	5.66677	70.0248	5.66735	72.6559	5.67862
22378600	24.0662	0.249137	4.26415e-08		28.1837	5.40348	29.2254	5.45867	30.4763	5.46541	32.1323	5.52206	34.1376	5.53524	35.3941	5.59401	37.1743	5.58518	39.4988	5.60547	41.9387	5.73843	43.73	5.67858	45.901	5.78174	48.076	5.73127	50.239	5.70703	52.4611	5.69923	55.0636	5.75454	57.7588	5.75413	60.2427	5.75262	63.7576	5.78112	66.4967	5.78055	69.8773	5.7625	72.7248	5.69399
22578400	24.085	0.252708	4.29034e-08		28.2161	5.50065	29.195	5.52202	30.4501	5.55167	32.1474	5.59427	34.1103	5.63013	35.3716	5.65954	37.2283	5.71268	39.4654	5.72452	41.9038	5.69209	43.7351	5.78159	45.9191	5.79061	48.1183	5.76924	50.2604	5.84905	52.5012	5.83745	55.076	5.82842	57.7358	5.80338	60.2	5.83096	63.7353	5.87262	66.4065	5.8522	69.9365	5.7275	72.6557	5.86632
22778200	24.0759	0.253534	4.265e-08		28.2448	5.51291	29.269	5.54087	30.4952	5.57291	32.1572	5.59595	34.1566	5.62737	35.4273	5.70768	37.2919	5.76298	39.5882	5.71082	41.9703	5.74186	43.7886	5.72246	45.8971	5.80719	48.1919	5.90315	50.3818	5.85813	52.5881	5.90282	55.1079	5.88792	57.7385	5.86931	60.2631	5.88363	63.7811	5.94591	66.5475	5.85316	69.9141	5.82617	72.7652	5.8323
22978000	24.0668	0.256646	4.27818e-08		28.2191	5.56577	29.1962	5.5904	30.438	5.61746	32.1432	5.68868	34.122	5.71612	35.3832	5.72826	37.2157	5.77648	39.4985	5.77418	42.0067	5.84264	43.7923	5.85309	45.9342	5.84682	48.0948	5.85294	50.3659	5.92648	52.5333	5.96898	55.0877	5.87539	57.7229	5.9778	60.2356	5.90621	63.8136	5.9829	66.5467	5.90866	70.0193	6.01381	72.716	6.06847
23177800	24.0672	0.257456	4.25477e-08		28.1509	5.5839	29.2079	5.6305	30.4335	5.66978	32.1553	5.72212	34.1281	5.72759	35.3569	5.8049	37.1956	5.83224	39.5239	5.88642	41.8801	5.8772	43.7633	5.88445	45.8883	5.90822	48.1603	5.93486	50.241	5.94285	52.4834	5.94414	55.106	5.9138	57.7281	5.99679	60.2372	6.0465	63.784	5.98867	66.4353	5.96672	69.8677	6.00319	72.6491	6.07894
23377600	24.0642	0.26022	4.26318e-08		28.196	5.66586	29.2219	5.66514	30.4435	5.69298	32.1452	5.72231	34.0979	5.8283	35.3908	5.80964	37.2487	5.87664	39.4657	5.89371	41.9074	5.96548	43.8047	5.95069	45.9448	5.98935	48.1642	6.0529	50.2901	6.01756	52.5282	6.00028	55.0945	6.05257	57.7732	6.03439	60.2284	6.07928	63.8029	6.05099	66.5119	6.02137	69.9941	6.00142	72.7943	6.01196
23577400	24.0664	0.262942	4.27164e-08		28.1888	5.6316	29.243	5.71137	30.4291	5.76161	32.1605	5.79226	34.16	5.85484	35.3711	5.88674	37.2308	5.90198	39.5038	5.97951	42.0249	5.95585	43.7217	5.96735	45.8783	5.93925	48.2344	5.9732	50.2509	6.05028	52.5202	6.01542	55.0523	6.06133	57.7307	6.05859	60.2356	6.01505	63.7927	6.11683	66.5188	6.01601	69.9256	6.00762	72.6876	5.98026
23777200	24.0307	0.266396	4.28503e-08		28.2316	5.77252	29.2209	5.77724	30.4742	5.81008	32.202	5.8903	34.1465	5.90588	35.4224	5.94214	37.2857	5.93049	39.5287	5.98699	41.9187	5.98403	43.8779	5.98628	46.0102	6.01573	48.1672	6.07658	50.3141	6.0936	52.541	6.0903	55.1138	6.07914	57.8205	6.10392	60.3777	6.11097	63.9033	6.17738	66.4926	6.14137	69.9757	6.20995	72.7215	6.16186
23977000	24.0298	0.267173	4.26156e-08		28.1673	5.79102	29.2128	5.8145	30.43	5.88627	32.1049	5.97021	34.1313	5.99737	35.3805	6.02958	37.2941	6.0012	39.5291	5.99218	41.9072	6.04567	43.8463	6.13795	45.9436	6.10672	48.1658	6.06625	50.2954	6.12853	52.5596	6.13157	55.0673	6.15582	57.7039	6.20213	60.2792	6.12416	63.6737	6.24667	66.381	6.16126	70.0439	6.10538	72.6616	6.15491
24176800	24.0753	0.269508	4.27135e-08		28.1744	5.8774	29.2095	5.92018	30.4393	5.9554	32.1886	5.94603	34.1339	5.99501	35.4127	6.01063	37.2176	6.05975	39.5495	6.13045	41.9859	6.06292	43.8439	6.1136	45.9217	6.13081	48.1104	6.1441	50.2622	6.20149	52.4935	6.27494	55.1474	6.2169	57.7554	6.32849	60.2907	6.28281	63.8688	6.19244	66.4805	6.17236	70.0227	6.30349	72.6974	6.08963
24376600	24.0416	0.272462	4.27678e-08		28.209	5.89283	29.2524	5.95746	30.4365	5.94965	32.2284	6.0085	34.1805	6.05447	35.4062	6.09294	37.2702	6.17459	39.556	6.16406	41.9971	6.15461	43.8038	6.19968	45.976	6.2075	48.1953	6.25724	50.2937	6.24506	52.5102	6.25129	55.133	6.24629	57.8403	6.31737	60.2712	6.3269	63.8941	6.35773	66.6427	6.19432	70.0258	6.28215	72.8298	6.23646
24576400	24.0738	0.274368	4.27739e-08		28.1843	5.92104	29.2272	5.99896	30.4453	5.99726	32.1524	6.07674	34.1234	6.05232	35.3774	6.12992	37.227	6.11841	39.473	6.21001	41.9451	6.22285	43.7471	6.27742	45.9358	6.25379	48.1875	6.16502	50.305	6.3114	52.4508	6.33975	55.1253	6.28183	57.692	6.30727	60.2546	6.2474	63.8808	6.42142	66.5833	6.36482	70.0854	6.44437	72.7351	6.11904
24776200	24.0744	0.276662	4.27849e-08		28.1746	5.98803	29.2112	6.01938	30.4241	6.08939	32.1294	6.10663	34.1885	6.15321	35.3477	6.19459	37.194	6.24968	39.5251	6.30435	41.9377	6.26138	43.8113	6.30898	45.8919	6.33714	48.1253	6.3763	50.2463	6.41759	52.5216	6.38869	55.1679	6.42495	57.7394	6.3446	60.2187	6.41321	63.8757	6.45281	66.4395	6.49384	70.0618	6.29917	72.7784	6.42511
24976000	24.0461	0.278078	4.26096e-08		28.1722	6.06436	29.2334	5.98949	30.4449	6.13121	32.1529	6.11211	33.9327	6.16755	35.4413	6.16453	37.2459	6.22341	39.5033	6.24088	41.9616	6.35383	43.8353	6.29146	45.9383	6.40624	48.2005	6.32069	50.3372	6.42887	52.5995	6.44972	55.1907	6.44794	57.7744	6.48931	60.2213	6.32481	63.8555	6.37603	66.6172	6.40786	69.9551	6.42185	72.7636	6.35069
25175800	24.0486	0.281074	4.27315e-08		28.1513	6.05505	29.185	6.13815	30.4392	6.19508	32.2384	6.21574	33.9841	6.22182	35.3582	6.27657	37.1962	6.28894	39.4559	6.36969	41.9859	6.45319	43.7691	6.41645	45.9119	6.4265	48.2731	6.51057	50.3122	6.45735	52.512	6.49318	55.1512	6.4737	57.7044	6.52419	60.2466	6.5196	63.8124	6.58895	66.5584	6.52017	70.0014	6.46176	72.6238	6.46189
25375600	24.062	0.283915	4.28474e-08		28.1897	6.13221	29.2324	6.18605	30.4466	6.20526	32.1555	6.2598	33.9173	6.31301	35.3577	6.35775	37.2104	6.3715	39.4935	6.36143	41.9277	6.4408	43.7753	6.46822	45.9419	6.51073	48.123	6.53002	50.3037	6.52069	52.5154	6.56261	55.0636	6.59388	57.8003	6.59296	60.2827	6.57568	63.8586	6.55413	66.5683	6.56421	69.9487	6.49527	72.6899	6.47865
25575400	24.0827	0.284143	4.25833e-08		28.1883	6.17133	29.2275	6.27516	30.4625	6.29248	32.1609	6.31561	33.9232	6.34634	35.4081	6.39351	37.1885	6.4359	39.5121	6.45601	41.943	6.48302	43.8101	6.50302	45.9117	6.55063	48.2009	6.5631	50.3296	6.58473	52.5112	6.59664	55.1028	6.61794	57.7987	6.64615	60.2317	6.59675	63.8609	6.54041	66.5494	6.53854	69.9276	6.50114	72.6756	6.58111
25775200	24.0794	0.286682	4.2625e-08		28.2024	6.24079	29.235	6.29466	30.4767	6.30385	32.2036	6.37227	33.9178	6.40118	35.3715	6.39535	37.2626	6.5071	39.5473	6.45829	41.983	6.5289	43.8174	6.54397	45.9718	6.62369	48.1562	6.58377	50.3387	6.64656	52.5703	6.60099	55.101	6.65643	57.8128	6.69074	60.3308	6.63373	63.7806	6.63181	66.5772	6.55899	70.0407	6.57507	72.7196	6.57774
25975000	24.0733	0.289819	4.2749e-08		28.1944	6.27098	29.2269	6.30032	30.4706	6.37432	32.2229	6.40686	33.9331	6.42549	35.4356	6.49005	37.2609	6.50614	39.5409	6.54101	41.982	6.59206	43.81	6.62955	45.9393	6.6292	48.1928	6.64172	50.2876	6.61698	52.5772	6.63728	55.1508	6.68909	57.7984	6.65279	60.3042	6.69643	63.8499	6.63315	66.5726	6.63111	69.9897	6.63982	72.729	6.59038
26174800	24.0422	0.292142	4.27076e-08		28.2093	6.31648	29.2008	6.35744	30.484	6.41196	32.1986	6.45652	33.915	6.51384	35.3935	6.49936	37.2404	6.54535	39.5348	6.57507	41.9563	6.63651	43.761	6.68698	45.9435	6.68165	48.1643	6.71105	50.3002	6.70124	52.5312	6.731	55.1242	6.7037	57.7632	6.78068	60.3049	6.72785	63.8815	6.71033	66.5458	6.76411	70.0442	6.68702	72.7411	6.69844
26374600	24.103	0.294626	4.28525e-08		28.1846	6.3716	29.2065	6.43889	30.4139	6.4674	32.1462	6.48975	33.9018	6.5293	35.4227	6.58434	37.2489	6.63379	39.5156	6.65247	41.9677	6.68377	43.7755	6.70443	45.9339	6.69723	48.1564	6.74712	50.2949	6.74395	52.5106	6.72965	55.0774	6.79808	57.8093	6.77211	60.2527	6.80775	63.8137	6.80212	66.558	6.78864	70.0052	6.71923	72.7077	6.83276
26574400	24.0894	0.295534	4.26374e-08		28.2157	6.42515	29.2429	6.48823	30.4695	6.50923	32.208	6.53335	33.9223	6.5828	35.394	6.62929	37.2471	6.67445	39.5169	6.72047	42.0339	6.69061	43.8508	6.72701	45.9774	6.80667	48.2295	6.76962	50.3827	6.82371	52.6009	6.79853	55.1932	6.83094	57.8762	6.84413	60.3103	6.86931	63.8469	6.89121	66.6433	6.8108	69.9146	6.83778	72.698	6.79799
26774200	24.1084	0.297788	4.26756e-08		28.1953	6.47241	29.2453	6.48807	30.4684	6.53262	32.1747	6.60441	34.1694	6.62048	35.4246	6.67365	37.2228	6.69955	39.5294	6.72103	41.9841	6.73775	43.8452	6.80927	45.9257	6.83057	48.2009	6.84437	50.3201	6.84184	52.5694	6.85843	55.1592	6.8822	57.7923	6.86194	60.293	6.9134	63.861	6.90368	66.62	6.84071	70.0431	6.82887	72.7928	6.83162
26974000	24.0886	0.299823	4.26139e-08		28.2038	6.51564	29.2302	6.56484	30.4584	6.60315	32.1578	6.64135	34.1643	6.6721	35.3758	6.71841	37.2612	6.76248	39.505	6.79343	42.0025	6.76254	43.8473	6.81026	45.9264	6.88978	48.1882	6.85929	50.313	6.94275	52.5721	6.961	55.1701	6.94342	57.8055	6.94531	60.3021	6.93793	63.9189	6.91183	66.5527	6.9637	70.0099	6.91438	72.7593	6.85773
27173800	24.0863	0.303786	4.28556e-08		28.2408	6.5743	29.2334	6.60496	30.4701	6.63297	32.1921	6.68635	34.1773	6.71347	35.414	6.80032	37.2646	6.78858	39.5569	6.8002	41.9679	6.83166	43.8718	6.8826	45.9754	6.89853	48.2166	6.90076	50.3366	6.93526	52.6182	6.89745	55.1352	6.95174	57.7876	6.97572	60.324	6.99702	63.8524	6.95748	66.5475	7.01484	70.0424	6.94461	72.771	6.83605
27373600	24.0899	0.305289	4.27597e-08		28.2285	6.63528	29.2366	6.68457	30.4839	6.71325	32.194	6.76729	34.188	6.78856	35.4454	6.85577	37.2816	6.86284	39.5739	6.90691	42.0207	6.94223	43.8435	6.97498	45.9851	6.98143	48.192	7.01753	50.345	7.06677	52.5915	7.10091	55.188	7.10337	57.8141	7.12587	60.332	7.08613	63.9306	7.13352	66.6482	7.09395	70.0154	7.09254	72.8477	7.01404
27573400	24.0759	0.308027	4.28057e-08		28.2383	6.65637	29.2525	6.71292	30.48	6.75337	32.217	6.79711	34.2047	6.81743	35.4161	6.88765	37.2749	6.90515	39.5862	6.96192	42.0058	6.97241	43.8337	6.97937	45.9869	7.02602	48.2465	7.03358	50.3769	7.02443	52.569	7.11707	55.1789	7.08173	57.8271	7.0764	60.3828	7.03278	63.9298	7.04095	66.611	7.07863	70.1098	7.0616	72.7629	7.05278
27773200	24.0729	0.308862	4.26076e-08		28.2339	6.74401	29.2638	6.72946	30.4953	6.80153	32.1855	6.86686	34.1421	6.86578	35.4185	6.97239	37.2644	6.97129	39.5328	6.98999	41.987	6.99874	43.8313	7.08268	45.9874	7.07542	48.2651	7.09796	50.3679	7.14211	52.5974	7.1531	55.1769	7.15587	57.8135	7.17778	60.3521	7.14816	63.9269	7.14947	66.6541	7.12723	70.1329	7.14379	72.7556	7.10464
27973000	24.0933	0.312308	4.28115e-08		28.2357	6.77292	29.2327	6.79264	30.4877	6.87644	32.1733	6.87311	34.1836	6.90486	35.4196	6.96358	37.2636	6.96899	39.5488	7.03219	42.0111	7.05177	43.8522	7.07193	45.9919	7.12566	48.2079	7.12936	50.3561	7.11163	52.5974	7.18105	55.1602	7.15635	57.81	7.20218	60.3329	7.17983	63.9403	7.20396	66.6683	7.23078	70.0985	7.19223	72.7636	7.11034
28172800	24.0896	0.313471	4.26596e-08		28.2332	6.82748	29.2386	6.85309	30.4584	6.90576	32.1859	6.9222	34.1873	6.96783	35.4191	7.02532	37.247	7.06684	39.5388	7.09442	42.0018	7.17423	43.8062	7.13519	45.9886	7.18401	48.2277	7.24222	50.3937	7.21912	52.6483	7.23657	55.1367	7.25688	57.8165	7.25561	60.3455	7.25803	63.8893	7.22629	66.6366	7.20247	70.1189	7.2224	72.8569	7.18699
28372600	24.0846	0.316555	4.27671e-08		28.2123	6.89112	29.2574	6.92499	30.4885	6.93322	32.1974	6.98774	34.1924	7.04681	35.4234	7.06297	37.3024	7.12262	39.5632	7.11177	42.0217	7.15865	43.8612	7.20274	46.0244	7.22855	48.2524	7.25331	50.4169	7.26386	52.6122	7.26212	55.1622	7.28698	57.8352	7.28817	60.3742	7.3442	63.9279	7.26182	66.7153	7.26554	70.0958	7.24271	72.9016	7.29032
28572400	24.0941	0.318958	4.28073e-08		28.2091	6.92982	29.2647	6.95957	30.4927	7.01359	32.2209	7.04215	34.1975	7.10042	35.4466	7.17034	37.2976	7.19586	39.5572	7.17226	42.0101	7.24086	43.8813	7.22705	46.0168	7.31256	48.2335	7.29199	50.3817	7.31896	52.6	7.33382	55.1882	7.33525	57.8627	7.3729	60.3792	7.34046	63.9107	7.34134	66.6512	7.28286	70.1404	7.26409	72.8428	7.24592
28772200	24.0997	0.320509	4.27267e-08		28.2506	6.94909	29.2594	7.00969	30.4944	7.0411	32.1954	7.11337	34.2199	7.14254	35.4275	7.16254	37.2893	7.21779	39.5467	7.22535	42.0497	7.26942	43.8383	7.29924	46.0243	7.35789	48.2162	7.42179	50.3691	7.33967	52.6972	7.43605	55.203	7.40658	57.8927	7.40386	60.4634	7.41504	63.9358	7.42006	66.7001	7.41184	70.1572	7.44832	72.8729	7.31508
28972000	24.1072	0.322575	4.27187e-08		28.241	7.01746	29.2427	7.06041	30.4785	7.09714	32.1974	7.1349	34.1874	7.18066	35.4074	7.22245	37.2819	7.26661	39.5718	7.30692	41.9557	7.32155	43.8526	7.36002	45.993	7.39501	48.2516	7.37362	50.3728	7.44745	52.5823	7.48447	55.2361	7.46626	57.8658	7.51611	60.3635	7.47891	63.9436	7.46911	66.6324	7.38248	70.0765	7.42973	72.8257	7.38091
29171800	24.1065	0.324414	4.26668e-08		28.2133	7.07042	29.2463	7.1116	30.4544	7.14702	32.1983	7.19108	34.1957	7.26174	35.4532	7.30236	37.3019	7.33221	39.5744	7.36335	42.0138	7.40193	43.8393	7.41599	46.0147	7.43812	48.2655	7.4666	50.3879	7.50107	52.6201	7.48988	55.2343	7.50452	57.8983	7.51412	60.4034	7.51088	63.9412	7.49641	66.6265	7.51346	70.1006	7.508	72.8343	7.43129
29371600	24.082	0.328027	4.28051e-08		28.2598	7.11322	29.2652	7.14434	30.5117	7.20673	32.209	7.25016	34.1954	7.2745	35.4434	7.32965	37.3357	7.3967	39.5507	7.39902	42.0282	7.43928	43.9301	7.4416	46.0352	7.49505	48.2644	7.53489	50.4404	7.5497	52.7004	7.57283	55.2202	7.52187	57.9407	7.53471	60.3867	7.56253	63.969	7.58333	66.7181	7.56597	70.1428	7.50219	72.8289	7.52059
29571400	24.0843	0.329491	4.27098e-08		28.2452	7.16305	29.2748	7.22721	30.4933	7.25652	32.193	7.31263	34.1973	7.34926	35.4597	7.4025	37.314	7.4325	39.6074	7.47323	42.0303	7.46957	43.8783	7.49142	46.0589	7.53454	48.2743	7.56926	50.4074	7.56807	52.6206	7.6172	55.2494	7.62299	57.9062	7.60181	60.4048	7.62266	63.9665	7.57328	66.7292	7.61133	70.1291	7.51428	72.9058	7.46438
29771200	24.1161	0.330858	4.26552e-08		28.2501	7.17752	29.2515	7.2526	30.5024	7.28858	32.217	7.30947	34.1876	7.37687	35.4169	7.42922	37.2746	7.44873	39.5552	7.45568	42.0262	7.53447	43.8695	7.55925	46.0462	7.58789	48.2418	7.63701	50.3862	7.56588	52.6648	7.61488	55.2326	7.65182	57.8359	7.64488	60.4049	7.63308	63.9281	7.64973	66.7213	7.60141	70.0726	7.60185	72.9463	7.57074
29971000	24.0928	0.333678	4.26907e-08		28.2334	7.25311	29.2922	7.30081	30.5082	7.35874	32.246	7.37355	34.238	7.4151	35.4815	7.48747	37.3069	7.51798	39.6006	7.58061	42.0569	7.59943	43.8964	7.62422	46.0554	7.6487	48.2923	7.63015	50.4165	7.68194	52.6483	7.67991	55.2349	7.70357	57.9415	7.75089	60.4246	7.69056	63.9726	7.67689	66.7203	7.69044	70.1478	7.64754	72.9248	7.6612
30170800	24.0927	0.336558	4.27739e-08		28.2428	7.30617	29.2655	7.36024	30.5017	7.41121	32.2035	7.42555	34.2085	7.45232	35.4408	7.53366	37.3051	7.55386	39.5691	7.58044	42.0131	7.59084	43.8839	7.66618	46.0417	7.67279	48.2585	7.71237	50.422	7.70244	52.6311	7.73648	55.1998	7.68236	57.8433	7.73087	60.3892	7.73559	63.9555	7.72608	66.704	7.66962	70.1249	7.693	72.8709	7.68589
30370600	24.0908	0.339627	4.28765e-08		28.2412	7.33811	29.2975	7.4047	30.4849	7.43202	32.2206	7.47136	34.2166	7.51669	35.4521	7.57701	37.2926	7.61903	39.5927	7.63624	42.0754	7.65677	43.8925	7.71087	46.0351	7.75492	48.2569	7.74102	50.3751	7.76436	52.6665	7.79943	55.2553	7.816	57.8826	7.80794	60.4026	7.80491	63.9818	7.83179	66.7022	7.81116	70.1255	7.69531	72.9309	7.74563
30570400	24.0811	0.339579	4.25731e-08		28.2416	7.42845	29.2601	7.43906	30.4897	7.50593	32.2087	7.53587	34.2047	7.57915	35.4193	7.65941	37.2915	7.6928	39.6189	7.71539	42.0331	7.76159	43.8674	7.75836	46.0614	7.83468	48.2746	7.85182	50.4303	7.83917	52.6662	7.87238	55.2628	7.88638	57.9065	7.89919	60.4498	7.88065	64.0384	7.88724	66.7511	7.86927	70.1938	7.84763	72.9605	7.82442
30770200	24.0879	0.342811	4.27113e-08		28.2267	7.44217	29.2828	7.48068	30.4716	7.52087	32.2123	7.58366	34.2001	7.62496	35.4334	7.67941	37.3278	7.71723	39.5713	7.75166	42.0411	7.79406	43.8916	7.79575	46.0094	7.83739	48.2823	7.89607	50.4349	7.84895	52.639	7.89403	55.2624	7.95777	57.8804	7.92666	60.4054	7.92833	63.9637	7.89132	66.744	7.83944	70.1291	7.8835	72.8984	7.82645
30970000	24.0956	0.344502	4.26589e-08		28.2579	7.49863	29.2842	7.54313	30.5145	7.60022	32.2031	7.64403	34.1875	7.67538	35.4508	7.72929	37.2877	7.72721	39.5669	7.77634	42.0283	7.83485	43.8457	7.83607	46.0221	7.90742	48.2934	7.9001	50.3969	7.9139	52.6487	7.94897	55.245	7.93493	57.9104	7.96491	60.3935	7.98035	63.9957	7.97024	66.7111	7.8838	70.1291	7.89821	72.8861	7.87675
31169800	24.0884	0.346881	4.26652e-08		28.2511	7.54878	29.2773	7.59585	30.508	7.66096	32.2139	7.66796	34.21	7.74978	35.4551	7.79882	37.2893	7.78371	39.6024	7.84264	42.0094	7.87851	43.8789	7.87695	45.9877	7.9356	48.2657	7.93413	50.4577	7.97219	52.6831	8.00304	55.2619	7.99243	57.9362	8.03547	60.4246	7.98258	64.037	7.99023	66.7241	7.99656	70.1862	7.92352	72.901	7.9379
31369600	24.105	0.348947	4.26753e-08		28.2341	7.58249	29.2723	7.61395	30.4919	7.6726	32.2104	7.72677	34.2181	7.76318	35.4584	7.84097	37.3124	7.84734	39.5868	7.89151	42.0193	7.9154	43.9009	7.94429	46.0302	7.98602	48.2617	8.05097	50.4227	8.02808	52.6548	8.02893	55.2505	8.06089	57.9317	8.05318	60.451	8.06439	64.0097	8.06274	66.7382	7.99764	70.2009	8.00404	72.9591	7.92306
31569400	24.1131	0.351034	4.26734e-08		28.2356	7.63983	29.2752	7.66971	30.5192	7.72285	32.2166	7.76281	34.2294	7.82583	35.4661	7.86664	37.3293	7.93616	39.5941	7.90603	42.0596	7.96419	43.9193	8.00271	46.0668	8.04249	48.2818	8.0194	50.454	8.04842	52.686	8.13334	55.2558	8.10946	57.9685	8.08297	60.4249	8.11298	64.0395	8.09878	66.7366	8.11394	70.2103	8.07135	72.9131	8.02451
31769200	24.1051	0.35426	4.27804e-08		28.2398	7.66327	29.2797	7.7253	30.5201	7.7851	32.229	7.82541	34.2493	7.86094	35.474	7.9343	37.3252	7.95264	39.607	8.00313	42.0452	8.01691	43.923	8.06141	46.0474	8.07391	48.3009	8.09459	50.4152	8.11748	52.6374	8.12952	55.2432	8.11733	57.9314	8.16921	60.4308	8.15863	64.0146	8.16292	66.7528	8.1528	70.2132	8.10139	72.9701	8.09686
31969000	24.0968	0.355644	4.26644e-08		28.2542	7.74405	29.2704	7.76109	30.521	7.82824	32.2424	7.89786	34.222	7.94365	35.492	7.99071	37.326	8.01331	39.6052	8.05415	42.0584	8.0821	43.8848	8.12685	46.0554	8.1649	48.3058	8.16754	50.4532	8.20149	52.6978	8.19957	55.2592	8.2576	57.9245	8.23431	60.4575	8.27947	64.0226	8.22125	66.7286	8.17137	70.2112	8.10377	72.9723	8.17527
32168800	24.1118	0.35791	4.26961e-08		28.259	7.79752	29.27	7.84269	30.5089	7.89114	32.2428	7.91477	34.2272	7.97818	35.4605	8.04334	37.3233	8.06418	39.5905	8.08337	42.0351	8.16222	43.9061	8.181	46.0569	8.21543	48.308	8.23356	50.4263	8.21356	52.6939	8.24095	55.2983	8.27809	57.8997	8.24989	60.4328	8.30108	64.0031	8.21219	66.706	8.24091	70.2187	8.24218	72.9462	8.13057
32368600	24.1008	0.359991	4.26598e-08		28.2587	7.82416	29.2789	7.86974	30.5152	7.93519	32.2361	7.98359	34.1948	8.0352	35.4749	8.06902	37.3342	8.14711	39.615	8.12879	42.0632	8.18591	43.8866	8.21245	46.0443	8.22255	48.3327	8.26694	50.4521	8.29479	52.6604	8.29901	55.278	8.3123	57.9782	8.37841	60.456	8.33864	64.0603	8.32289	66.7665	8.24736	70.232	8.22669	72.9993	8.23828
32568400	24.1053	0.362524	4.27044e-08		28.2515	7.90174	29.2577	7.93449	30.5108	7.99681	32.2244	8.02922	34.2088	8.08861	35.4573	8.12688	37.3409	8.1746	39.5918	8.20634	42.0462	8.26169	43.9038	8.26771	46.034	8.29392	48.2874	8.32136	50.4184	8.35667	52.6906	8.38392	55.3079	8.3649	57.9363	8.40046	60.4386	8.39606	64.0343	8.35569	66.7799	8.37294	70.2361	8.27976	72.8975	8.29207
32768200	24.1178	0.364373	4.26827e-08		28.2558	7.93994	29.3065	7.96954	30.4955	8.0384	32.2224	8.06274	34.2471	8.10549	35.4913	8.17361	37.3578	8.2175	39.6064	8.25432	42.0377	8.25618	43.9258	8.28738	46.0445	8.34899	48.326	8.35197	50.4377	8.38446	52.6867	8.40281	55.3092	8.42974	57.9366	8.40746	60.4331	8.40517	64.0858	8.42641	66.7934	8.37863	70.2687	8.37098	72.9921	8.2948
32968000	24.1126	0.367023	4.27232e-08		28.2561	7.98104	29.2913	8.0221	30.5191	8.08379	32.2513	8.12243	34.2488	8.16757	35.5109	8.22876	37.3515	8.3003	39.6146	8.32452	42.0779	8.38045	43.9251	8.36196	46.0739	8.4524	48.3439	8.43955	50.4608	8.44899	52.7671	8.45473	55.2817	8.46832	57.966	8.47814	60.4774	8.49167	64.0881	8.4166	66.7748	8.41536	70.2038	8.39853	72.9924	8.38446
33167800	24.093	0.369091	4.26705e-08		28.2375	8.04609	29.2944	8.07607	30.5378	8.14115	32.2516	8.17388	34.2374	8.21081	35.4934	8.26761	37.3411	8.32057	39.6318	8.32979	42.0536	8.35833	43.9288	8.38087	46.0608	8.41777	48.3162	8.43466	50.4565	8.46908	52.696	8.4799	55.3185	8.50034	57.9519	8.51984	60.48	8.50516	64.0715	8.48987	66.7782	8.48733	70.2382	8.49677	73.028	8.37735
33367600	24.1001	0.371789	4.27376e-08		28.2728	8.07003	29.3053	8.10126	30.5137	8.17704	32.2378	8.22635	34.253	8.25703	35.4786	8.34122	37.3514	8.35784	39.6056	8.36582	42.0708	8.41349	43.94	8.44245	46.086	8.46438	48.3253	8.48765	50.4448	8.5305	52.6997	8.56422	55.3325	8.51228	57.9703	8.55321	60.4879	8.5239	64.0821	8.51098	66.7781	8.54285	70.2759	8.48284	72.9892	8.40681
33567400	24.1225	0.373743	4.27462e-08		28.2835	8.14055	29.2845	8.19565	30.5271	8.23705	32.2303	8.28021	34.2249	8.33061	35.4761	8.39936	37.3573	8.4384	39.6188	8.46512	42.0852	8.49747	43.9481	8.5284	46.0897	8.54764	48.3343	8.61261	50.4348	8.60752	52.729	8.62311	55.2998	8.65192	57.9997	8.63274	60.49	8.64456	64.0887	8.6705	66.7963	8.59953	70.2555	8.6114	73.0184	8.59444
33767200	24.1197	0.375593	4.26988e-08		28.2926	8.19107	29.3182	8.22439	30.5068	8.30354	32.251	8.3129	34.2583	8.36836	35.504	8.45353	37.3717	8.46396	39.6277	8.49257	42.0755	8.54169	43.9256	8.58862	46.0966	8.63085	48.3511	8.61502	50.4908	8.65176	52.758	8.68311	55.2983	8.6948	57.9767	8.70733	60.5062	8.7386	64.1008	8.64577	66.8243	8.67744	70.2957	8.67396	73.0487	8.62348
33967000	24.1184	0.378526	4.27767e-08		28.2675	8.22229	29.3055	8.2817	30.5222	8.32882	32.2704	8.36732	34.255	8.41163	35.497	8.49564	37.3441	8.51998	39.6434	8.54441	42.0813	8.59571	43.9409	8.64049	46.0762	8.64782	48.343	8.65306	50.4633	8.67826	52.6878	8.67324	55.3246	8.7231	57.9711	8.72543	60.4946	8.74081	64.0696	8.66311	66.7892	8.6912	70.246	8.62253	73.0506	8.59753
34166800	24.158	0.378952	4.26442e-08		28.2661	8.28043	29.3051	8.32694	30.5168	8.3722	32.24	8.43921	34.2533	8.47274	35.5046	8.55303	37.36	8.584	39.6267	8.60807	42.1002	8.61775	43.9392	8.70152	46.094	8.71344	48.3487	8.74826	50.4549	8.74763	52.7306	8.79163	55.3096	8.78452	57.9643	8.77741	60.5327	8.80432	64.0569	8.7659	66.8276	8.74817	70.2288	8.72289	73.0264	8.69632
34366600	24.1202	0.382443	4.27199e-08		28.2706	8.31217	29.3008	8.37643	30.53	8.38777	32.2761	8.48734	34.2653	8.51754	35.4819	8.59139	37.3563	8.63059	39.6343	8.63116	42.1315	8.68367	43.9677	8.73486	46.1257	8.75702	48.3599	8.7807	50.5109	8.82174	52.7344	8.83251	55.3591	8.80781	57.9995	8.84066	60.5273	8.87315	64.1236	8.82547	66.845	8.75943	70.3353	8.74026	73.0434	8.69988
34566400	24.1343	0.384861	4.27665e-08		28.2701	8.38708	29.2913	8.40428	30.537	8.48194	32.2824	8.52393	34.2614	8.57	35.5085	8.6347	37.3612	8.66865	39.6173	8.71393	42.0992	8.7255	43.9762	8.77662	46.0594	8.8064	48.3573	8.8333	50.5217	8.84864	52.7343	8.88151	55.3162	8.87616	58.0005	8.88693	60.5437	8.89641	64.087	8.87831	66.8612	8.85131	70.2827	8.83009	73.0484	8.77387
34766200	24.0935	0.387264	4.2714e-08		28.286	8.42567	29.3016	8.48427	30.5375	8.53895	32.2462	8.56917	34.2381	8.62951	35.5159	8.67625	37.374	8.74693	39.6427	8.74997	42.121	8.78828	43.9563	8.83545	46.1396	8.8703	48.3591	8.88583	50.4885	8.90352	52.7525	8.93866	55.3624	8.93156	58.0024	8.94827	60.5322	8.95337	64.0828	8.89689	66.8745	8.89977	70.3499	8.87806	73.0656	8.80436
34966000	24.1053	0.390091	4.28008e-08		28.2618	8.47371	29.3154	8.53059	30.5409	8.5663	32.2625	8.63443	34.2581	8.66648	35.4931	8.7402	37.3821	8.76852	39.6402	8.8018	42.0893	8.82646	43.9296	8.88484	46.122	8.91116	48.3403	8.9562	50.4963	8.94515	52.7806	8.95846	55.3412	8.98265	57.9988	8.99218	60.5079	9.00737	64.1334	8.98191	66.8008	8.9557	70.2626	8.91438	73.0563	8.89632
35165800	24.0952	0.39246	4.27983e-08		28.2796	8.5192	29.3032	8.55385	30.529	8.60651	32.2341	8.65632	34.2672	8.71321	35.5169	8.78232	37.3646	8.81106	39.6496	8.84229	42.1212	8.89059	43.9589	8.93525	46.1185	8.96793	48.3469	8.97879	50.4913	8.95836	52.7799	9.04236	55.3462	9.04216	58.0089	9.04352	60.5418	9.05811	64.0633	9.06065	66.8659	8.9504	70.2972	8.98989	73.1036	8.91304
35365600	24.1289	0.393536	4.27327e-08		28.2809	8.57423	29.2987	8.62067	30.5379	8.68251	32.2484	8.72022	34.2571	8.74597	35.4987	8.84262	37.3339	8.88816	39.6584	8.91912	42.1187	8.95271	43.9537	8.98859	46.1107	9.02354	48.3643	9.04822	50.5139	9.10383	52.7347	9.11643	55.3296	9.11572	57.9896	9.09554	60.5412	9.12067	64.1459	9.07596	66.8569	9.07285	70.3083	8.98385	73.0844	9.03625
35565400	24.1152	0.396492	4.27876e-08		28.2883	8.62235	29.3098	8.65545	30.569	8.73103	32.2689	8.78369	34.2374	8.84503	35.5368	8.88788	37.3871	8.9206	39.6596	8.96252	42.108	8.99784	43.9571	9.05175	46.1349	9.0694	48.3727	9.10817	50.5048	9.11344	52.7678	9.10324	55.3182	9.12195	58.0599	9.12685	60.5914	9.09617	64.1582	9.11628	66.8969	9.11044	70.3388	9.07036	73.0888	9.05916
35765200	24.1172	0.398145	4.27295e-08		28.2682	8.66571	29.3099	8.70052	30.5412	8.77638	32.2714	8.8133	34.2729	8.84785	35.5312	8.94801	37.3701	8.98432	39.6488	9.0111	42.1409	9.04919	43.9942	9.08459	46.1498	9.12256	48.4124	9.11295	50.5339	9.19812	52.7974	9.21543	55.3606	9.18252	58.0395	9.14401	60.5358	9.1873	64.1401	9.1839	66.9	9.16054	70.3775	9.12302	73.0743	9.05337
35965000	24.1085	0.401008	4.27822e-08		28.2717	8.72045	29.2804	8.77666	30.5412	8.81759	32.2848	8.87198	34.2581	8.90968	35.4998	8.99326	37.4005	9.05475	39.6686	9.05063	42.1032	9.08442	43.9753	9.15539	46.1148	9.14741	48.361	9.19006	50.5095	9.19172	52.7534	9.23431	55.3858	9.23787	58.0374	9.22895	60.5782	9.27395	64.1046	9.23696	66.8994	9.13744	70.3561	9.16274	73.0818	9.08577
36164800	24.1193	0.403222	4.27999e-08		28.273	8.76214	29.3067	8.81541	30.5448	8.88109	32.2794	8.9234	34.2624	8.97297	35.5232	9.04402	37.3593	9.0889	39.6722	9.11469	42.1182	9.1486	43.9853	9.22826	46.1414	9.20661	48.3982	9.27409	50.5219	9.27548	52.7888	9.33894	55.4105	9.27815	58.0817	9.31767	60.5775	9.35741	64.1821	9.31237	66.8865	9.29122	70.3484	9.24064	73.129	9.20428
36364600	24.1195	0.404424	4.2692e-08		28.2765	8.8082	29.3078	8.85307	30.5472	8.90993	32.2593	8.97173	34.2606	9.00996	35.5516	9.09782	37.377	9.16404	39.6581	9.16973	42.1162	9.19106	43.9864	9.24719	46.118	9.29455	48.3815	9.32147	50.5396	9.30784	52.7926	9.32537	55.3975	9.36493	58.0461	9.35424	60.5692	9.35889	64.1592	9.31725	66.9142	9.30633	70.3698	9.29203	73.1025	9.23684
36564400	24.1081	0.407128	4.27224e-08		28.2907	8.85768	29.3232	8.89336	30.5342	8.9735	32.262	9.02016	34.243	9.05903	35.5309	9.12165	37.3667	9.18239	39.6644	9.22849	42.1541	9.25005	43.9865	9.2881	46.1207	9.30884	48.3966	9.32897	50.5129	9.36133	52.7864	9.37419	55.362	9.44873	58.0862	9.37705	60.5627	9.37467	64.1781	9.39307	66.8694	9.36808	70.3956	9.32517	73.1082	9.29289
36764200	24.1314	0.409083	4.27354e-08		28.3026	8.91909	29.3044	8.95559	30.5453	9.00203	32.2745	9.06297	34.2715	9.09721	35.5441	9.15463	37.3745	9.24365	39.6766	9.22838	42.1474	9.315	44.0041	9.34454	46.1313	9.36001	48.416	9.37127	50.4924	9.38525	52.8479	9.42377	55.409	9.44092	58.0563	9.46806	60.6285	9.42916	64.1718	9.40108	66.9019	9.39837	70.3602	9.39537	73.1647	9.34321
36964000	24.114	0.411988	4.27755e-08		28.2784	8.95502	29.3221	9.02761	30.5401	9.07987	32.2752	9.1225	34.2675	9.14457	35.5028	9.26581	37.3502	9.27053	39.6612	9.30618	42.1316	9.36878	43.9906	9.41493	46.1317	9.47325	48.4038	9.47331	50.5103	9.44262	52.8117	9.46903	55.4083	9.50384	58.0512	9.50207	60.5676	9.52702	64.2092	9.4711	66.9018	9.49895	70.4297	9.39944	73.1617	9.37388
37163800	24.1123	0.412524	4.25979e-08		28.2843	8.99951	29.3312	9.06268	30.5622	9.10343	32.2725	9.16123	34.273	9.19862	35.5193	9.29241	37.3843	9.35808	39.6602	9.35055	42.168	9.37266	44.0188	9.44317	46.1328	9.45537	48.3786	9.50381	50.563	9.51098	52.798	9.50906	55.3948	9.55913	58.0869	9.51111	60.6026	9.55436	64.2161	9.50575	66.924	9.48396	70.3397	9.47817	73.1917	9.44995
37363600	24.1222	0.415164	4.26588e-08		28.325	9.05469	29.3292	9.10918	30.5717	9.15508	32.3063	9.21663	34.2855	9.24102	35.537	9.3306	37.4024	9.36123	39.6998	9.37904	42.1556	9.42606	44.0128	9.46112	46.1463	9.50538	48.3974	9.53309	50.5938	9.56259	52.8538	9.56875	55.4089	9.5708	58.1067	9.56028	60.6351	9.58547	64.1706	9.57461	66.9723	9.5946	70.3542	9.52673	73.171	9.44595
37563400	24.1329	0.417974	4.2738e-08		28.2755	9.10333	29.3194	9.14862	30.5651	9.21941	32.2861	9.27478	34.2679	9.30625	35.553	9.37076	37.3843	9.43111	39.6618	9.46517	42.1497	9.51084	44.0265	9.54602	46.1318	9.55127	48.4308	9.59231	50.5923	9.59871	52.8593	9.63587	55.4072	9.64271	58.0892	9.62623	60.6212	9.65532	64.1931	9.64267	66.9069	9.61574	70.4124	9.59922	73.1614	9.53031
37763200	24.116	0.42161	4.28517e-08		28.2874	9.14828	29.3055	9.18344	30.5247	9.26151	32.2546	9.28644	34.317	9.37253	35.5379	9.44468	37.4113	9.45806	39.6601	9.49263	42.1047	9.54782	43.9616	9.60116	46.1449	9.60442	48.3787	9.59877	50.5251	9.6467	52.8321	9.65065	55.3895	9.67276	58.0844	9.72554	60.6566	9.69433	64.2125	9.65506	66.9237	9.6622	70.3718	9.61874	73.2001	9.64552
37963000	24.1351	0.421971	4.26963e-08		28.2788	9.22907	29.3291	9.27228	30.5536	9.29723	32.2711	9.38268	34.2918	9.42181	35.5426	9.48507	37.4244	9.57365	39.7045	9.56723	42.1572	9.62038	44.0202	9.65085	46.1855	9.66295	48.4247	9.67769	50.6127	9.7199	52.8452	9.7497	55.4002	9.72937	58.1496	9.77343	60.6452	9.7592	64.2358	9.69753	66.9966	9.7119	70.429	9.62391	73.1882	9.64394
38162800	24.1397	0.424204	4.27057e-08		28.3044	9.24637	29.313	9.28648	30.5797	9.35258	32.2968	9.40745	34.2905	9.45477	35.5579	9.50168	37.4121	9.56336	39.7033	9.59779	42.1573	9.66406	44.0348	9.68569	46.138	9.70433	48.4391	9.73862	50.588	9.76422	52.8379	9.75805	55.447	9.79477	58.1599	9.7849	60.6727	9.78354	64.2174	9.77195	66.9724	9.72844	70.5097	9.66351	73.1658	9.60162
38362600	24.1257	0.427352	4.27737e-08		28.2976	9.278	29.3397	9.34133	30.5767	9.38411	32.2925	9.45683	34.3064	9.50798	35.5452	9.56256	37.405	9.63222	39.6937	9.64746	42.1615	9.7208	44.0548	9.72139	46.1903	9.76695	48.4455	9.79425	50.5703	9.81303	52.8521	9.79596	55.4595	9.80958	58.1071	9.82444	60.6512	9.80474	64.2562	9.80022	67.0076	9.79453	70.4545	9.71535	73.2755	9.71378
38562400	24.1301	0.428498	4.26741e-08		28.3024	9.34037	29.3083	9.40516	30.5738	9.45319	32.3156	9.52716	34.3233	9.55987	35.5729	9.64814	37.4345	9.67247	39.6894	9.72128	42.1755	9.76871	44.0539	9.76684	46.1917	9.82985	48.456	9.8421	50.5963	9.86174	52.8515	9.92919	55.4508	9.89547	58.1998	9.90443	60.7027	9.92611	64.2557	9.9203	67.0027	9.85349	70.5121	9.75945	73.2034	9.73608
38762200	24.144	0.432457	4.28711e-08		28.2846	9.37767	29.3117	9.44477	30.5798	9.52236	32.2895	9.57162	34.3041	9.59903	35.5521	9.65501	37.4445	9.73371	39.6956	9.75297	42.1424	9.79511	44.0571	9.82093	46.1985	9.84599	48.4033	9.90939	50.5679	9.88144	52.8879	9.91536	55.4444	9.96932	58.1152	9.963	60.6365	9.95457	64.2271	9.94782	66.9777	9.92777	70.4642	9.89953	73.1697	9.8416
38962000	24.1252	0.433687	4.27393e-08		28.2808	9.44846	29.3448	9.52453	30.5787	9.56576	32.2917	9.61868	34.3198	9.65781	35.5674	9.77032	37.3982	9.8219	39.6916	9.81475	42.1519	9.88368	44.0517	9.89131	46.199	9.92626	48.4263	9.9446	50.5897	9.97402	52.8976	10.0266	55.4425	9.99367	58.1205	10.0094	60.6574	10.035	64.2653	9.98405	66.9984	9.9767	70.4724	9.89807	73.2257	9.87106
39161800	24.132	0.436156	4.27753e-08		28.32	9.49549	29.3275	9.553	30.5371	9.59901	32.3305	9.65533	34.3125	9.69356	35.5814	9.78077	37.4391	9.81344	39.7102	9.87863	42.195	9.88812	44.0413	9.95358	46.1905	9.98124	48.4639	10.0261	50.6175	10.0138	52.8685	10.0088	55.4952	10.084	58.1034	10.0554	60.7039	10.0681	64.2577	10.0302	67.0034	9.98268	70.4354	9.97532	73.2469	9.84637
39361600	24.1228	0.43899	4.28183e-08		28.2866	9.54285	29.3144	9.59084	30.5597	9.64366	32.2774	9.73147	34.299	9.75837	35.5629	9.81446	37.4169	9.86297	39.722	9.89309	42.1657	9.93184	44.0337	9.99001	46.197	10.0157	48.4447	10.0557	50.6016	10.0456	52.8193	10.1249	55.4827	10.0889	58.1248	10.1116	60.6739	10.101	64.257	10.0283	66.9924	10.0094	70.5158	10.0532	73.21	9.93491
39561400	24.1294	0.439876	4.26998e-08		28.3017	9.58571	29.3495	9.64597	30.5795	9.70226	32.31	9.75426	34.3192	9.81289	35.5441	9.89944	37.4196	9.95412	39.7072	9.97251	42.2005	10.0002	44.0679	10.0489	46.2324	10.0731	48.4819	10.1093	50.642	10.1367	52.8717	10.1541	55.4793	10.1301	58.1245	10.1366	60.6653	10.1502	64.2692	10.0937	66.9987	10.0495	70.4789	10.0551	73.238	10.0148
39761200	24.1311	0.442397	4.27317e-08		28.294	9.63285	29.3369	9.68667	30.5634	9.76212	32.3092	9.82918	34.305	9.85156	35.5591	9.94228	37.4031	9.9795	39.7115	10.0212	42.1778	10.0584	44.0619	10.1272	46.2087	10.1591	48.4813	10.1536	50.5899	10.1695	52.897	10.1929	55.4765	10.2334	58.1271	10.2117	60.7081	10.228	64.282	10.1834	67.0165	10.1275	70.4944	10.169	73.2255	10.0655
39961000	24.1564	0.444682	4.27824e-08		28.3235	9.67121	29.3279	9.71155	30.56	9.78778	32.2915	9.85905	34.3032	9.89823	35.5701	9.96451	37.4346	9.99546	39.7243	10.0459	42.1967	10.0532	44.0539	10.1397	46.2244	10.1572	48.4896	10.181	50.6223	10.1711	52.8785	10.2102	55.4479	10.2589	58.1736	10.2622	60.6778	10.2811	64.3055	10.1868	67.0042	10.1447	70.4776	10.1107	73.2901	10.041
40160800	24.1254	0.44641	4.26803e-08		28.3264	9.7455	29.355	9.79861	30.5746	9.84917	32.3264	9.91332	34.3025	9.95165	35.5652	10.0212	37.4435	10.115	39.7408	10.1139	42.2022	10.1646	44.0613	10.1794	46.1807	10.2493	48.4818	10.241	50.5943	10.2919	52.9432	10.2897	55.502	10.2905	58.1383	10.3079	60.7665	10.271	64.3372	10.2626	67.0446	10.2603	70.5112	10.2416	73.2831	10.1743
40360600	24.1353	0.449422	4.27729e-08		28.3239	9.77704	29.3427	9.83737	30.5916	9.91179	32.2918	9.95371	34.3237	9.98495	35.5736	10.1041	37.477	10.1449	39.7563	10.151	42.211	10.2032	44.0627	10.2089	46.2349	10.2657	48.4763	10.3095	50.6462	10.3035	52.9032	10.346	55.4798	10.3391	58.2055	10.367	60.7064	10.3285	64.3103	10.4035	67.0299	10.307	70.5453	10.2819	73.2629	10.1996
40560400	24.1421	0.450789	4.27038e-08		28.3258	9.82856	29.3469	9.87637	30.5731	9.9753	32.3216	10.0037	34.3088	10.0446	35.6034	10.1362	37.411	10.1606	39.7348	10.198	42.215	10.2409	44.0786	10.3113	46.2285	10.3145	48.5226	10.3917	50.6375	10.3634	52.8975	10.3877	55.4743	10.3697	58.1949	10.3832	60.7321	10.3811	64.3116	10.3491	67.074	10.3476	70.548	10.3128	73.3383	10.2639
40760200	24.1152	0.454546	4.28009e-08		28.3304	9.87747	29.3443	9.93854	30.584	9.99574	32.337	10.0415	34.3251	10.0831	35.5637	10.1883	37.4487	10.2255	39.7442	10.2556	42.2219	10.2799	44.0849	10.3224	46.2588	10.3706	48.4768	10.4026	50.6881	10.3858	52.8884	10.4288	55.5191	10.4864	58.1523	10.4507	60.7074	10.3956	64.394	10.4397	67.0881	10.4317	70.6033	10.3137	73.3296	10.3003
40960000	24.1261	0.45591	4.27391e-08		28.3191	9.93158	29.3413	9.97757	30.5697	10.0429	32.2914	10.1147	34.3326	10.1527	35.5725	10.231	37.4379	10.2793	39.7105	10.3049	42.1737	10.376	44.0383	10.3833	46.1855	10.4143	48.4825	10.4637	50.6104	10.4874	52.9249	10.4668	55.5171	10.4521	58.1535	10.5188	60.7206	10.5373	64.3152	10.4861	67.0652	10.4686	70.5103	10.3847	73.3239	10.4352
41159800	24.1563	0.457694	4.27516e-08		28.3032	9.9862	29.3416	10.0104	30.5681	10.1093	32.3289	10.1419	34.2855	10.2058	35.5687	10.2742	37.4049	10.3239	39.7374	10.3478	42.1965	10.3877	44.05	10.4267	46.2214	10.442	48.4446	10.4948	50.6175	10.4906	52.8921	10.52	55.4858	10.4976	58.1377	10.5447	60.7045	10.5096	64.3232	10.4992	67.0762	10.4787	70.5651	10.4468	73.3511	10.382
41359600	24.128	0.460508	4.27564e-08		28.3167	10.043	29.3702	10.0682	30.6051	10.1595	32.3351	10.1942	34.3548	10.2303	35.6069	10.3213	37.4563	10.3886	39.7351	10.4097	42.2347	10.4605	44.0866	10.4784	46.2167	10.5124	48.524	10.539	50.642	10.5868	52.9323	10.5967	55.5227	10.6036	58.247	10.5907	60.779	10.5708	64.3645	10.5633	67.1242	10.5291	70.5646	10.5473	73.3502	10.4776
41559400	24.1413	0.462738	4.27806e-08		28.3322	10.0436	29.3524	10.1184	30.5894	10.1844	32.3252	10.258	34.345	10.3113	35.6034	10.3835	37.4511	10.4354	39.7487	10.4832	42.2175	10.4908	44.0796	10.513	46.2633	10.5741	48.5496	10.6214	50.6643	10.6234	52.9439	10.6463	55.5613	10.6665	58.1757	10.6557	60.7409	10.6834	64.3819	10.6502	67.1184	10.5887	70.5969	10.5701	73.3465	10.4944
41759200	24.1476	0.464294	4.27301e-08		28.2927	10.1271	29.3305	10.1792	30.5843	10.247	32.3201	10.2946	34.336	10.354	35.5688	10.4264	37.4332	10.4984	39.7485	10.5096	42.2078	10.5618	44.106	10.5973	46.2259	10.6423	48.4884	10.676	50.6541	10.6713	52.9154	10.6747	55.4709	10.7101	58.1779	10.7046	60.7221	10.6875	64.319	10.677	67.1549	10.6716	70.526	10.6059	73.3264	10.5033
41959000	24.1387	0.466563	4.27188e-08		28.3301	10.1639	29.3613	10.2342	30.6251	10.2893	32.3412	10.3527	34.3652	10.4195	35.5938	10.4787	37.4773	10.5289	39.7767	10.5463	42.272	10.6168	44.1073	10.6587	46.318	10.6609	48.5273	10.744	50.6764	10.7391	52.9476	10.7609	55.5926	10.7228	58.1939	10.7105	60.8216	10.8247	64.3558	10.7516	67.1472	10.7741	70.6134	10.6695	73.3369	10.6174
42158800	24.1514	0.468245	4.2692e-08		28.3294	10.2086	29.3583	10.2603	30.5906	10.3474	32.3277	10.3915	34.3327	10.4451	35.5949	10.5319	37.4622	10.5809	39.7436	10.6017	42.2424	10.6608	44.0673	10.7129	46.2344	10.7118	48.5261	10.751	50.6794	10.8165	52.9355	10.7764	55.5142	10.806	58.2336	10.7916	60.7769	10.7958	64.347	10.7729	67.0652	10.7478	70.6149	10.6762	73.3245	10.5795
42358600	24.1304	0.470381	4.26475e-08		28.3112	10.2672	29.3635	10.3209	30.5913	10.3914	32.337	10.431	34.3727	10.4906	35.6041	10.5781	37.476	10.6173	39.7749	10.6351	42.2223	10.6909	44.0965	10.7173	46.2683	10.7641	48.5005	10.8042	50.7058	10.8214	52.9444	10.8486	55.5982	10.8234	58.1966	10.7979	60.7777	10.8255	64.3315	10.7966	67.1012	10.8296	70.5229	10.7323	73.3978	10.6596
42558400	24.1337	0.473921	4.27725e-08		28.3132	10.3461	29.3571	10.3795	30.5909	10.4417	32.338	10.4971	34.3534	10.5614	35.5985	10.6112	37.4222	10.6899	39.7544	10.7206	42.2512	10.7543	44.0873	10.7621	46.2461	10.8146	48.4953	10.8647	50.6882	10.8831	52.9262	10.8842	55.5193	10.8985	58.2236	10.9205	60.749	10.9443	64.3366	10.8351	67.067	10.818	70.5667	10.7995	73.3768	10.6659
42758200	24.1552	0.474837	4.2693e-08		28.3275	10.3455	29.3576	10.4244	30.6066	10.4939	32.363	10.5416	34.3532	10.5791	35.6091	10.6948	37.4797	10.7283	39.7776	10.7758	42.2301	10.7933	44.1365	10.8564	46.2747	10.8845	48.5283	10.8994	50.694	10.9692	53.0053	10.9175	55.5896	10.9438	58.2427	10.9801	60.8405	10.9152	64.3892	10.9187	67.0799	10.8849	70.6633	10.8691	73.4163	10.7619
42958000	24.1612	0.477311	4.27265e-08		28.3492	10.3745	29.3721	10.4616	30.6191	10.5479	32.3804	10.6098	34.3641	10.6383	35.6257	10.72	37.4847	10.7736	39.7649	10.8024	42.2888	10.8851	44.1046	10.8796	46.2943	10.9414	48.5196	10.9718	50.6981	10.9954	52.9691	11.0242	55.5643	11.026	58.2186	11.0392	60.8259	10.9629	64.3555	10.9658	67.1192	10.9863	70.6071	10.8863	73.4217	10.7782
43157800	24.1424	0.480706	4.27978e-08		28.3314	10.4347	29.3904	10.5156	30.6051	10.5885	32.3413	10.641	34.3603	10.696	35.6	10.7859	37.4785	10.8208	39.7761	10.826	42.2458	10.9205	44.1072	10.9289	46.3111	10.9694	48.564	10.9834	50.7467	11.0138	52.966	11.0307	55.6178	11.0112	58.2209	11.0098	60.8099	10.9976	64.4658	11.0099	67.1973	10.9697	70.6423	10.9238	73.4205	10.7769
43357600	24.1314	0.483453	4.28244e-08		28.3042	10.5211	29.3742	10.5726	30.5951	10.6523	32.3512	10.712	34.3827	10.75	35.6331	10.8187	37.4787	10.9057	39.7837	10.911	42.2791	10.953	44.1198	10.9941	46.3138	11.0204	48.5619	11.0644	50.7223	11.059	52.9911	11.094	55.5773	11.1364	58.2556	11.1344	60.8455	11.1144	64.3963	11.0622	67.1443	11.0469	70.6572	10.9573	73.4483	10.9658
43557400	24.1711	0.485138	4.2847e-08		28.3455	10.5514	29.3651	10.6133	30.6072	10.6984	32.3637	10.736	34.3718	10.8	35.6157	10.8926	37.4873	10.9447	39.8035	10.9494	42.2578	11.0099	44.1408	11.0524	46.3008	11.0788	48.5485	11.1073	50.7025	11.1195	52.9631	11.1946	55.6003	11.2228	58.2397	11.1021	60.7869	11.1864	64.4551	11.1408	67.1938	11.0962	70.6192	11.0671	73.4484	10.9786
43757200	24.1671	0.486825	4.27926e-08		28.3367	10.6106	29.3674	10.6673	30.6165	10.7386	32.3674	10.8	34.3593	10.8611	35.6116	10.9298	37.5072	10.9748	39.809	11.0142	42.2771	11.0652	44.1466	11.1071	46.2922	11.1434	48.5902	11.1535	50.7161	11.1912	52.9779	11.2405	55.6009	11.2366	58.2629	11.182	60.7814	11.2003	64.4472	11.2114	67.1887	11.1341	70.6349	11.0804	73.3812	10.9878
43957000	24.1727	0.488469	4.27517e-08		28.3369	10.6717	29.3792	10.7217	30.6214	10.7936	32.3652	10.8452	34.3751	10.8874	35.6192	10.9958	37.4771	11.0242	39.784	11.0481	42.2674	11.097	44.1303	11.1308	46.3002	11.1791	48.5556	11.217	50.7216	11.2249	53.026	11.2601	55.5864	11.2488	58.2735	11.2734	60.8271	11.2309	64.4559	11.2163	67.1594	11.2409	70.6871	11.1146	73.4542	11.008
44156800	24.1391	0.491339	4.27488e-08		28.3594	10.7204	29.3983	10.7829	30.6313	10.8112	32.3475	10.8962	34.3682	10.9536	35.6211	11.0334	37.5021	11.0703	39.8077	11.1237	42.2537	11.1431	44.1312	11.1867	46.3196	11.2119	48.6069	11.2692	50.738	11.2605	53.024	11.2936	55.6157	11.3036	58.3069	11.2798	60.8434	11.3105	64.4507	11.226	67.2318	11.2243	70.6829	11.236	73.4602	11.1171
44356600	24.1698	0.492974	4.27522e-08		28.3525	10.7357	29.3645	10.7992	30.6177	10.9041	32.3593	10.9401	34.3707	10.9956	35.6426	11.0861	37.4651	11.148	39.7884	11.161	42.2486	11.2228	44.1472	11.2661	46.2741	11.2894	48.5674	11.3069	50.6861	11.3402	53.0143	11.3253	55.5864	11.3865	58.3079	11.3535	60.8515	11.3679	64.4628	11.3163	67.1911	11.2952	70.7036	11.2006	73.4757	11.1516
44556400	24.1685	0.495217	4.27519e-08		28.3522	10.7947	29.3914	10.8834	30.6436	10.923	32.3695	10.9941	34.3783	11.0526	35.6371	11.1221	37.5045	11.1801	39.8002	11.2134	42.2997	11.2556	44.1429	11.2728	46.3211	11.3564	48.581	11.3678	50.7768	11.3738	53.0109	11.4367	55.6534	11.4023	58.2905	11.411	60.8714	11.3858	64.4553	11.3854	67.2224	11.3141	70.7327	11.2413	73.5516	11.1809
44756200	24.174	0.497848	4.27968e-08		28.3388	10.8524	29.3694	10.9266	30.6343	10.9808	32.3736	11.0274	34.3902	11.1073	35.6267	11.1657	37.5131	11.2315	39.8053	11.291	42.2881	11.3023	44.1292	11.3274	46.3107	11.3584	48.5912	11.41	50.7465	11.4278	53.0004	11.3958	55.6332	11.4569	58.3298	11.4345	60.8606	11.4927	64.4546	11.4222	67.2318	11.3916	70.6762	11.3354	73.4759	11.2295
44956000	24.162	0.499292	4.27091e-08		28.3653	10.9179	29.3786	10.9484	30.6518	11.0308	32.3949	11.0932	34.374	11.1481	35.6257	11.2305	37.5279	11.3063	39.8496	11.3071	42.2896	11.3625	44.1759	11.4165	46.3312	11.4303	48.6008	11.4955	50.749	11.4721	53.0189	11.4932	55.6296	11.5576	58.2915	11.5119	60.9122	11.4627	64.4675	11.4695	67.2324	11.4692	70.7172	11.3545	73.4909	11.3648
45155800	24.1676	0.501858	4.27485e-08		28.3426	10.9239	29.3839	11.0217	30.6148	11.0887	32.3724	11.1208	34.3723	11.1882	35.6169	11.2623	37.4879	11.3374	39.8172	11.3384	42.2917	11.3911	44.143	11.4205	46.3434	11.4494	48.6596	11.4868	50.7569	11.5	53.055	11.5148	55.6277	11.5148	58.2944	11.5597	60.8902	11.5233	64.5057	11.501	67.2426	11.4415	70.6908	11.4209	73.5182	11.3361
45355600	24.1689	0.504123	4.27547e-08		28.3566	10.9962	29.395	11.0568	30.6526	11.1154	32.365	11.1763	34.4004	11.2334	35.6474	11.3207	37.5361	11.3614	39.8009	11.4133	42.3021	11.4504	44.1387	11.463	46.3453	11.4977	48.6163	11.5148	50.7697	11.555	53.0641	11.5855	55.648	11.5921	58.3533	11.5732	60.9016	11.589	64.4492	11.5569	67.2194	11.5159	70.6896	11.4525	73.5039	11.4366
45555400	24.1536	0.506608	4.27498e-08		28.3564	11.0537	29.3775	11.108	30.6356	11.201	32.3763	11.2434	34.4012	11.2852	35.6362	11.3723	37.5148	11.4261	39.8377	11.4696	42.3061	11.4945	44.1717	11.543	46.331	11.5628	48.5983	11.6223	50.7562	11.6154	53.0697	11.6102	55.6395	11.6383	58.3509	11.6613	60.8892	11.6334	64.5313	11.6229	67.259	11.5665	70.7475	11.4954	73.541	11.43
45755200	24.1589	0.508989	4.27727e-08		28.3421	11.0846	29.372	11.1466	30.6518	11.2183	32.3737	11.2882	34.3944	11.3335	35.6359	11.4043	37.5149	11.4585	39.8275	11.4946	42.2916	11.5632	44.1801	11.5754	46.3546	11.6143	48.6178	11.6299	50.7422	11.6419	53.0209	11.6863	55.6297	11.7156	58.3652	11.7263	60.8954	11.6737	64.4831	11.6163	67.2284	11.5807	70.755	11.547	73.5353	11.4973
45955000	24.1313	0.511706	4.2765e-08		28.3526	11.1486	29.3845	11.207	30.6583	11.2812	32.4001	11.3441	34.4141	11.3856	35.6604	11.483	37.5338	11.5208	39.8485	11.5533	42.3088	11.613	44.1748	11.6654	46.3657	11.693	48.6308	11.745	50.8135	11.7413	53.0751	11.7415	55.6818	11.7431	58.3809	11.7422	60.908	11.7205	64.5307	11.7017	67.2574	11.6588	70.7601	11.6464	73.516	11.5244
46154800	24.174	0.512827	4.27487e-08		28.3752	11.185	29.3837	11.2398	30.6252	11.3299	32.3833	11.3786	34.4025	11.4403	35.6337	11.5149	37.5229	11.5545	39.8193	11.605	42.3074	11.6415	44.1689	11.6855	46.3256	11.7278	48.5729	11.7275	50.7442	11.8053	53.0252	11.7724	55.6826	11.837	58.3498	11.7825	60.9265	11.786	64.4953	11.7407	67.2564	11.7293	70.8224	11.6216	73.4885	11.584
46354600	24.1763	0.515666	4.28041e-08		28.3558	11.2156	29.3971	11.2966	30.6606	11.3943	32.3923	11.4323	34.3971	11.4758	35.6674	11.5829	37.5262	11.5947	39.8432	11.6612	42.3199	11.6754	44.1902	11.7488	46.3826	11.7852	48.6056	11.7961	50.8209	11.8311	53.0779	11.8172	55.6928	11.8291	58.3769	11.836	60.9501	11.8034	64.5412	11.7634	67.3033	11.7632	70.848	11.7175	73.5509	11.6839
46554400	24.1743	0.517697	4.27846e-08		28.3856	11.2764	29.4095	11.3407	30.6784	11.4311	32.4044	11.4769	34.4241	11.5243	35.6857	11.6108	37.551	11.6679	39.8661	11.6726	42.3555	11.7529	44.2266	11.7975	46.3876	11.8187	48.6723	11.8367	50.8209	11.8773	53.0751	11.8998	55.7118	11.8912	58.4183	11.8732	60.9611	11.8697	64.5643	11.8149	67.3069	11.847	70.8033	11.8007	73.6395	11.7082
46754200	24.1703	0.519372	4.27327e-08		28.3678	11.3473	29.411	11.3776	30.6593	11.4504	32.3862	11.5026	34.4091	11.5984	35.6604	11.6483	37.5449	11.7096	39.8276	11.733	42.3173	11.7744	44.2233	11.8181	46.3777	11.8767	48.6221	11.9193	50.8465	11.9038	53.0943	11.9564	55.6939	11.9104	58.3518	11.9209	60.9389	11.9311	64.5629	11.8796	67.2936	11.8475	70.7848	11.7574	73.5755	11.6744
46954000	24.1787	0.521631	4.27509e-08		28.3459	11.3664	29.3964	11.4403	30.6419	11.5194	32.3951	11.5572	34.4332	11.6314	35.6392	11.7147	37.5231	11.7535	39.825	11.7672	42.3219	11.8386	44.1957	11.8723	46.3559	11.9208	48.5986	11.9494	50.815	11.9352	53.0813	11.9721	55.6647	11.9797	58.3394	11.9972	60.9176	11.9497	64.5097	11.9022	67.2936	11.9064	70.7758	11.8054	73.5422	11.7604
47153800	24.1896	0.523834	4.27686e-08		28.3842	11.4306	29.3946	11.484	30.6622	11.568	32.4054	11.632	34.3838	11.6841	35.6778	11.7646	37.5285	11.8133	39.8598	11.839	42.3264	11.9108	44.2064	11.9125	46.4063	11.9584	48.6762	11.9784	50.8314	12.0393	53.1055	11.9961	55.7305	12.0322	58.3825	12.0157	60.9388	11.9782	64.5359	11.9279	67.2823	11.9452	70.7347	11.867	73.5759	11.786
47353600	24.1616	0.526493	4.27548e-08		28.3755	11.4635	29.4437	11.5407	30.655	11.5921	32.4095	11.6488	34.4317	11.7193	35.675	11.8019	37.5603	11.8662	39.8703	11.8773	42.3489	11.9343	44.257	11.9714	46.3816	12.0132	48.6467	12.0582	50.8591	12.0415	53.1225	12.0733	55.7653	12.0226	58.3642	12.0483	60.9528	12.0517	64.6045	12.0211	67.3859	11.9697	70.8439	11.927	73.55	11.8671
47553400	24.1742	0.528374	4.27496e-08		28.3617	11.5201	29.4206	11.5817	30.6592	11.6805	32.4119	11.723	34.4039	11.7603	35.6982	11.8698	37.5637	11.8951	39.8651	11.9156	42.3614	11.9893	44.226	11.9919	46.4036	12.0229	48.6676	12.0445	50.8552	12.0734	53.1167	12.0807	55.7131	12.1076	58.441	12.0671	61.0164	12.086	64.5747	12.0237	67.3235	11.991	70.7883	11.8586	73.6166	11.8865
47753200	24.1808	0.530484	4.27524e-08		28.3858	11.5709	29.4357	11.6449	30.6332	11.7032	32.427	11.7335	34.4246	11.83	35.683	11.8884	37.5736	11.9456	39.8537	11.9769	42.3396	12.0426	44.2272	12.0392	46.4115	12.1036	48.6763	12.0909	50.8348	12.1466	53.1439	12.1585	55.7552	12.188	58.3898	12.149	61.0037	12.17	64.5519	12.0439	67.4098	12.0803	70.7932	11.9721	73.567	11.8758
47953000	24.1731	0.532584	4.27292e-08		28.3932	11.5985	29.4063	11.6778	30.6634	11.7472	32.3879	11.8386	34.4267	11.8805	35.7002	11.976	37.5667	12.0245	39.8617	12.0395	42.3536	12.0757	44.2571	12.1123	46.3693	12.1722	48.6645	12.201	50.8098	12.2166	53.1402	12.1991	55.731	12.2327	58.4448	12.2387	60.9543	12.2162	64.6177	12.1407	67.366	12.0961	70.8071	12.0638	73.6329	11.9877
48152800	24.1913	0.534482	4.27356e-08		28.3766	11.6701	29.4282	11.7313	30.6462	11.7918	32.3916	11.8555	34.413	11.9151	35.6816	11.9839	37.5396	12.0542	39.8526	12.0967	42.347	12.114	44.2276	12.1585	46.3805	12.1826	48.6462	12.208	50.8415	12.25	53.1165	12.2612	55.7552	12.2527	58.4117	12.2393	60.9607	12.2368	64.5847	12.158	67.3309	12.1677	70.8211	12.052	73.5918	12.0007
48352600	24.1894	0.536838	4.27434e-08		28.3741	11.7198	29.4281	11.7999	30.7017	11.8539	32.4276	11.8872	34.4479	11.9811	35.6969	12.0485	37.5698	12.1004	39.8629	12.1289	42.3492	12.1712	44.2251	12.2339	46.4245	12.2209	48.7091	12.2969	50.8022	12.3117	53.1135	12.28	55.7723	12.3291	58.44	12.3163	61.0174	12.2942	64.6004	12.2289	67.4007	12.145	70.8574	12.1025	73.6378	12.0494
48552400	24.1777	0.539552	4.2762e-08		28.3935	11.762	29.408	11.8275	30.6798	11.8974	32.4178	11.9221	34.4413	12.0127	35.7146	12.0752	37.5843	12.1394	39.8996	12.1648	42.3869	12.199	44.2568	12.2871	46.423	12.277	48.7016	12.3226	50.8716	12.3203	53.1548	12.3109	55.7575	12.3797	58.4673	12.3516	60.9829	12.3127	64.6874	12.2424	67.3611	12.2602	70.852	12.2014	73.6881	12.0928
48752200	24.1766	0.540944	4.26946e-08		28.3939	11.8075	29.4093	11.8778	30.6303	11.9681	32.4094	12.0281	34.4481	12.0751	35.7047	12.1675	37.5757	12.1961	39.8837	12.2268	42.3485	12.288	44.214	12.2846	46.4117	12.3739	48.6556	12.3625	50.82	12.4054	53.1177	12.4123	55.7116	12.4009	58.4258	12.4001	60.9494	12.3822	64.5726	12.3351	67.3734	12.2924	70.8191	12.2041	73.596	12.0668
48952000	24.1686	0.544023	4.27482e-08		28.3931	11.8365	29.4213	11.9298	30.6689	12.014	32.4307	12.0399	34.4442	12.1047	35.7407	12.1811	37.5885	12.2612	39.9054	12.25	42.3729	12.3132	44.231	12.3828	46.4502	12.3979	48.677	12.4276	50.8647	12.4141	53.1489	12.4094	55.7829	12.427	58.4502	12.4144	61.0492	12.3958	64.6146	12.3369	67.4073	12.2889	70.8943	12.2297	73.6426	12.122
49151800	24.1832	0.546496	4.27938e-08		28.3914	11.9114	29.4347	11.9577	30.6675	12.0394	32.404	12.0641	34.4183	12.139	35.7018	12.2248	37.5971	12.2855	39.8751	12.3382	42.3856	12.3796	44.2507	12.4275	46.3831	12.4306	48.6641	12.4443	50.8812	12.4863	53.1483	12.4603	55.7501	12.4496	58.4404	12.4371	61.0291	12.4687	64.6131	12.3958	67.3193	12.3446	70.8057	12.2569	73.6508	12.2056
49351600	24.1898	0.547048	4.26754e-08		28.3812	11.9385	29.4155	12.0085	30.6775	12.0827	32.4435	12.1603	34.4328	12.1947	35.6829	12.301	37.5929	12.3372	39.8815	12.3678	42.4002	12.431	44.2842	12.4716	46.4093	12.4684	48.7059	12.5019	50.87	12.5502	53.17	12.5258	55.7728	12.5304	58.4443	12.571	61.0111	12.4627	64.6086	12.4234	67.3866	12.4081	70.8819	12.3437	73.6635	12.2505
49551400	24.1735	0.55115	4.2793e-08		28.4189	11.9929	29.4551	12.0586	30.6901	12.1193	32.4445	12.1989	34.4554	12.259	35.7072	12.3565	37.5916	12.403	39.907	12.4019	42.3847	12.4588	44.2593	12.4855	46.4403	12.5163	48.7049	12.5582	50.8631	12.5527	53.1384	12.5837	55.7732	12.5458	58.4945	12.5568	61.0483	12.4936	64.6481	12.4917	67.3818	12.4072	70.8505	12.3828	73.6816	12.346
49751200	24.1882	0.553114	4.27991e-08		28.3889	12.0451	29.4212	12.1268	30.6984	12.1985	32.4164	12.2286	34.4407	12.3109	35.6843	12.3967	37.5913	12.432	39.8927	12.4851	42.3626	12.5143	44.261	12.5565	46.4491	12.5689	48.6762	12.6337	50.8333	12.5703	53.186	12.6117	55.7705	12.6554	58.4873	12.5994	60.9904	12.5762	64.5988	12.5021	67.3876	12.4856	70.8967	12.4356	73.6342	12.3006
49951000	24.1975	0.553792	4.26967e-08		28.4066	12.0978	29.4248	12.1742	30.6857	12.2471	32.4335	12.3012	34.457	12.3466	35.7379	12.4638	37.574	12.5102	39.9115	12.4944	42.4192	12.5713	44.254	12.603	46.4656	12.6263	48.7148	12.6422	50.854	12.6676	53.1855	12.7114	55.7898	12.6657	58.4645	12.663	61.0588	12.6443	64.5998	12.5834	67.3549	12.5154	70.8458	12.4675	73.6155	12.3812
50150800	24.1952	0.55712	4.2778e-08		28.4031	12.1161	29.439	12.2016	30.6858	12.2664	32.4615	12.3274	34.4474	12.3562	35.6974	12.4696	37.6032	12.5339	39.8948	12.563	42.4106	12.5883	44.2659	12.6271	46.4207	12.6441	48.7169	12.6767	50.8463	12.6615	53.1869	12.7087	55.7664	12.6998	58.4277	12.7025	60.9716	12.6296	64.6028	12.5685	67.3746	12.571	70.8787	12.4954	73.6781	12.3528
50350600	24.1637	0.559701	4.27499e-08		28.3845	12.1815	29.4373	12.2484	30.6693	12.3171	32.4231	12.4059	34.447	12.435	35.6975	12.5391	37.6032	12.5596	39.9233	12.5922	42.3753	12.6269	44.2344	12.6678	46.4061	12.727	48.671	12.7468	50.8351	12.7426	53.1336	12.7294	55.7355	12.7452	58.433	12.7583	60.9287	12.75	64.5424	12.6304	67.2949	12.6173	70.8898	12.5297	73.5757	12.4747
50550400	24.1806	0.561346	4.2736e-08		28.4165	12.2472	29.4254	12.2862	30.6772	12.3883	32.4022	12.4199	34.4356	12.5017	35.7037	12.5865	37.5895	12.6532	39.8856	12.6334	42.3511	12.6998	44.2655	12.7217	46.4116	12.7713	48.6279	12.8024	50.8359	12.7685	53.1093	12.8162	55.7269	12.7955	58.4052	12.8095	60.9851	12.7928	64.628	12.7245	67.3302	12.6511	70.8396	12.5847	73.5573	12.4834
50750200	24.175	0.56463	4.28068e-08		28.4092	12.2796	29.4311	12.3276	30.6845	12.4209	32.4113	12.4751	34.4462	12.5468	35.7084	12.6045	37.5931	12.6796	39.9071	12.7031	42.3709	12.7227	44.2175	12.7947	46.4383	12.8108	48.6787	12.8593	50.8239	12.8147	53.1335	12.8516	55.7125	12.8242	58.4083	12.8254	60.9821	12.8151	64.5432	12.7625	67.3353	12.7112	70.7993	12.6586	73.6377	12.5619
50950000	24.1868	0.566135	4.27734e-08		28.3902	12.3331	29.4221	12.403	30.6975	12.4861	32.4228	12.5261	34.4344	12.599	35.7069	12.7101	37.5984	12.7207	39.8946	12.7778	42.3678	12.821	44.2471	12.8194	46.4232	12.8763	48.6262	12.8879	50.8467	12.8992	53.1297	12.8961	55.7076	12.9302	58.4399	12.8739	60.9263	12.9061	64.6122	12.8547	67.3292	12.7599	70.8306	12.6595	73.6053	12.6312
51149800	24.1733	0.568196	4.27377e-08		28.3879	12.372	29.4441	12.4421	30.6613	12.5463	32.4274	12.6006	34.4316	12.6209	35.6842	12.7244	37.559	12.7945	39.8991	12.7907	42.3622	12.8362	44.2127	12.8982	46.4384	12.9556	48.6899	12.94	50.8377	12.9414	53.118	12.9791	55.7414	12.9549	58.438	12.9624	60.9395	12.9208	64.5653	12.8586	67.3597	12.865	70.8382	12.7524	73.5841	12.6395
51349600	24.1771	0.57121	4.28038e-08		28.4013	12.4518	29.4349	12.4711	30.7036	12.5538	32.4458	12.6301	34.4586	12.6646	35.7214	12.768	37.593	12.8375	39.9015	12.8408	42.3903	12.8994	44.2349	12.9489	46.391	13.0002	48.6795	12.9705	50.851	13.0113	53.1178	12.9927	55.7532	13.0077	58.4255	13.0096	60.9674	12.966	64.5866	12.9343	67.366	12.8233	70.7784	12.7677	73.6126	12.6987
51549400	24.1956	0.571953	4.27262e-08		28.4073	12.4342	29.4385	12.533	30.6691	12.6094	32.423	12.6654	34.4424	12.7257	35.7129	12.8151	37.5598	12.8713	39.887	12.8702	42.4124	12.9339	44.2298	12.9847	46.4061	12.9781	48.7097	13.0283	50.8556	12.9994	53.1091	13.0327	55.7215	12.9796	58.4053	13.0047	60.9648	12.9919	64.6006	12.91	67.3636	12.8767	70.808	12.8223	73.5887	12.6921
51749200	24.1853	0.574823	4.27565e-08		28.3938	12.4987	29.4521	12.5875	30.703	12.6288	32.4157	12.7055	34.4619	12.7642	35.7002	12.8329	37.5804	12.9371	39.8779	12.9341	42.3773	13.0098	44.2145	13.0299	46.4189	13.0753	48.6871	13.0873	50.8729	13.072	53.1464	13.1419	55.7175	13.1164	58.4135	13.0319	60.9452	13.041	64.5767	12.9314	67.3097	12.9766	70.8039	12.8005	73.5983	12.7454
51949000	24.1718	0.57715	4.27405e-08		28.3899	12.5729	29.4318	12.6093	30.6858	12.7068	32.4524	12.7982	34.442	12.7804	35.7057	12.912	37.596	12.9553	39.8961	12.9779	42.3549	13.0273	44.1961	13.1049	46.4108	13.0896	48.6937	13.1194	50.8324	13.1506	53.1245	13.1584	55.766	13.1441	58.3582	13.093	60.9955	13.0451	64.6047	13.0263	67.3409	12.9779	70.7814	12.9065	73.565	12.732
52148800	24.1996	0.578723	4.27421e-08		28.4035	12.6222	29.4474	12.6848	30.702	12.7314	32.4297	12.8161	34.4386	12.8799	35.7349	12.9637	37.5597	12.9959	39.8811	13.0022	42.3565	13.0732	44.2476	13.1091	46.4067	13.1367	48.6589	13.1295	50.8257	13.2125	53.0894	13.1727	55.7211	13.1298	58.4034	13.1585	60.8758	13.1155	64.4903	13.0929	67.2149	13.0683	70.7471	12.875	73.5147	12.7978
52348600	24.2206	0.581079	4.27893e-08		28.4091	12.6348	29.4329	12.7095	30.706	12.7816	32.4472	12.8595	34.45	12.8531	35.707	13.0084	37.5629	13.0487	39.9079	13.0432	42.3372	13.1088	44.1984	13.1629	46.3756	13.1918	48.6595	13.1832	50.8074	13.1613	53.0767	13.2113	55.7367	13.2051	58.3451	13.1628	60.9284	13.156	64.4892	13.0757	67.235	13.0405	70.7116	12.8901	73.5181	12.8519
52548400	24.1955	0.58242	4.26808e-08		28.3927	12.691	29.4308	12.7618	30.6731	12.8366	32.4169	12.9126	34.4571	12.9363	35.6763	13.0324	37.5799	13.1099	39.8741	13.1039	42.3286	13.1594	44.208	13.2042	46.3929	13.2148	48.665	13.2381	50.7456	13.2157	52.9974	13.2665	55.6866	13.2422	58.3226	13.2799	60.834	13.177	64.3708	13.073	67.2165	13.088	70.6586	12.9991	73.4425	12.8546
52748200	24.1772	0.585189	4.26889e-08		28.3647	12.7687	29.4115	12.783	30.6571	12.8807	32.3929	12.9402	34.4153	12.9878	35.6726	13.0827	37.5203	13.1461	39.8076	13.1662	42.3168	13.1787	44.1367	13.2436	46.3028	13.2426	48.6176	13.2802	50.7002	13.2973	52.9857	13.2404	55.5925	13.307	58.3013	13.2948	60.8133	13.2866	64.3643	13.1552	67.1238	13.139	70.5151	13.0451	73.2639	12.9834
52948000	24.1905	0.587019	4.26843e-08		28.3397	12.7621	29.3774	12.8475	30.6117	12.9138	32.3376	12.967	34.3571	13.005	35.6161	13.1332	37.4731	13.1823	39.7681	13.1997	42.2435	13.2535	44.1183	13.2989	46.2678	13.3188	48.5355	13.3398	50.6222	13.3489	52.8855	13.3572	55.5393	13.3442	58.1235	13.3299	60.745	13.3593	64.2709	13.2816	66.995	13.2154	70.4128	13.126	73.1808	13.1354
53147800	24.1878	0.589576	4.27043e-08		28.3445	12.8502	29.3576	12.9245	30.5806	12.9674	32.3429	13.0355	34.3642	13.106	35.5928	13.1884	37.4676	13.2371	39.7547	13.2751	42.1998	13.3235	44.0735	13.3558	46.2675	13.3953	48.4725	13.4653	50.6202	13.4806	52.89	13.4937	55.4523	13.4772	58.1198	13.4608	60.6774	13.4254	64.2083	13.4276	66.9175	13.384	70.3687	13.2989	73.0959	13.2813
53347600	24.1639	0.592019	4.26783e-08		28.3071	12.8828	29.364	12.9624	30.5835	13.0554	32.3196	13.0953	34.3202	13.1901	35.6026	13.2617	37.4732	13.3166	39.7426	13.3609	42.208	13.418	44.0823	13.4872	46.247	13.4848	48.4565	13.5425	50.6093	13.5865	52.8655	13.5736	55.4905	13.5723	58.0924	13.6032	60.612	13.6111	64.1619	13.5947	66.8702	13.5608	70.2912	13.5378	73.1286	13.4655
53547400	24.1835	0.593852	4.26853e-08		28.3101	12.9648	29.347	13.0518	30.595	13.1365	32.332	13.1812	34.3237	13.2648	35.5569	13.3348	37.4345	13.4079	39.7426	13.4296	42.1961	13.5478	44.0729	13.586	46.26	13.6594	48.4864	13.6738	50.6119	13.7225	52.8587	13.7102	55.4777	13.7737	58.1154	13.757	60.6081	13.8087	64.1977	13.7796	66.934	13.7746	70.3742	13.7195	73.1533	13.596
53747200	24.1643	0.596362	4.26726e-08		28.3222	13.0324	29.331	13.1409	30.5809	13.2098	32.3226	13.2724	34.3224	13.3488	35.5814	13.4333	37.4608	13.513	39.7496	13.5605	42.249	13.6174	44.0996	13.6983	46.2293	13.6968	48.5081	13.7957	50.6865	13.8469	52.928	13.8173	55.4927	13.8569	58.1836	13.883	60.6917	13.9105	64.3207	13.899	67.0089	13.879	70.4906	13.9275	73.2439	13.8721
53947000	24.1437	0.599113	4.26742e-08		28.3164	13.0937	29.3738	13.1531	30.5976	13.2537	32.3245	13.3771	34.3651	13.4041	35.6131	13.5057	37.4597	13.5923	39.7721	13.6235	42.2787	13.7405	44.1398	13.7606	46.2909	13.8166	48.5533	13.8944	50.734	13.895	52.9648	13.9241	55.5416	13.963	58.1962	14.0065	60.7657	14.0005	64.3335	13.9475	67.0594	13.9701	70.4885	13.9632	73.3401	13.9315
54146800	24.1364	0.602315	4.2731e-08		28.3207	13.1787	29.3548	13.267	30.6041	13.3462	32.3572	13.4152	34.3764	13.5015	35.616	13.5754	37.5137	13.6602	39.7958	13.7208	42.2929	13.8132	44.1511	13.8292	46.3276	13.9009	48.5626	13.9509	50.6988	14.0134	52.9909	14.052	55.5826	14.0697	58.2968	14.0783	60.8284	14.0869	64.5002	14.0761	67.1229	14.1121	70.6523	14.05	73.4574	13.9679
54346600	24.1103	0.60583	4.27761e-08		28.3535	13.234	29.3802	13.3225	30.6236	13.4121	32.4158	13.4806	34.4024	13.5362	35.6643	13.6715	37.5124	13.7309	39.8089	13.7805	42.3442	13.842	44.1848	13.8669	46.3652	13.9914	48.6335	13.9899	50.7722	14.04	53.0514	14.1107	55.7003	14.1347	58.3394	14.1593	60.9268	14.1689	64.5274	14.1674	67.2679	14.1127	70.7479	14.1157	73.4626	14.1089
54546400	24.1264	0.607328	4.27533e-08		28.3662	13.2607	29.4139	13.3609	30.6526	13.4598	32.4055	13.5124	34.3956	13.6204	35.6701	13.7246	37.6001	13.7746	39.869	13.8079	42.3233	13.9013	44.1987	13.9505	46.4085	14.022	48.6313	14.0982	50.8403	14.0928	53.076	14.125	55.7283	14.1799	58.423	14.1895	60.9836	14.2838	64.5664	14.1836	67.3197	14.2241	70.7907	14.2207	73.6082	14.1673
54746200	24.1387	0.609811	4.27933e-08		28.3633	13.303	29.4031	13.3957	30.6508	13.5006	32.3935	13.568	34.4238	13.6446	35.682	13.7555	37.5493	13.829	39.8447	13.8555	42.3388	13.9652	44.2388	14.02	46.4203	14.0532	48.6607	14.0811	50.824	14.1569	53.1498	14.1862	55.7244	14.2297	58.4448	14.2355	61.0062	14.2693	64.646	14.2555	67.327	14.2356	70.8656	14.2279	73.6094	14.1565
54946000	24.1288	0.613207	4.28575e-08		28.3944	13.3658	29.4336	13.4749	30.6728	13.5403	32.3959	13.5988	34.4491	13.7121	35.7242	13.7797	37.5846	13.887	39.8756	13.9234	42.4128	13.9718	44.2745	14.0237	46.4302	14.1076	48.7194	14.1604	50.9014	14.1809	53.1358	14.2394	55.8313	14.2535	58.5131	14.2831	61.0626	14.3183	64.6692	14.312	67.4589	14.3069	70.9231	14.1983	73.7277	14.1834
55145800	24.1357	0.615419	4.28685e-08		28.3823	13.4364	29.4216	13.4933	30.6705	13.5983	32.4395	13.6473	34.4311	13.7436	35.7405	13.829	37.6268	13.9444	39.9038	13.9339	42.4326	14.057	44.2688	14.1134	46.4559	14.1373	48.7321	14.2373	50.9282	14.2281	53.191	14.308	55.8013	14.308	58.5347	14.3414	61.1088	14.3896	64.7694	14.2591	67.5092	14.2989	70.9702	14.2662	73.7896	14.2295
55345600	24.1489	0.617257	4.28647e-08		28.3924	13.4646	29.4492	13.564	30.6957	13.6439	32.4091	13.7226	34.4696	13.8048	35.7117	13.9069	37.6218	13.9915	39.9256	14.0192	42.4314	14.068	44.298	14.1263	46.502	14.2061	48.7779	14.2326	50.9172	14.272	53.2234	14.2868	55.864	14.3532	58.5087	14.3468	61.1256	14.4151	64.723	14.4095	67.4761	14.3898	70.9767	14.3013	73.7731	14.2162
55545400	24.1453	0.620149	4.29043e-08		28.3691	13.5419	29.4398	13.6204	30.6953	13.6909	32.4445	13.7699	34.4587	13.8466	35.724	13.9668	37.6317	14.039	39.9502	14.0659	42.4088	14.1629	44.2891	14.1647	46.4871	14.2356	48.8029	14.2784	50.9654	14.3259	53.2706	14.3959	55.8924	14.3754	58.5902	14.4278	61.105	14.4023	64.7684	14.4209	67.5596	14.3368	71.046	14.3377	73.8588	14.3249
55745200	24.1578	0.622028	4.29023e-08		28.4122	13.5825	29.4561	13.6433	30.7027	13.7466	32.4382	13.8147	34.484	13.8816	35.7441	14.0166	37.6481	14.0835	39.9655	14.1354	42.4622	14.1669	44.3333	14.2471	46.5166	14.311	48.8169	14.3039	50.9582	14.3926	53.2731	14.4171	55.8616	14.4414	58.6135	14.4498	61.1601	14.4471	64.7967	14.4627	67.558	14.4351	71.0994	14.4233	73.9645	14.3821
55945000	24.1468	0.624621	4.29076e-08		28.4067	13.6326	29.4569	13.7106	30.6978	13.7808	32.4518	13.8771	34.4876	13.9482	35.7407	14.0488	37.6188	14.1263	39.954	14.1664	42.4594	14.2516	44.3638	14.2741	46.553	14.3695	48.7941	14.41	50.9982	14.4468	53.2604	14.4392	55.8461	14.4999	58.5852	14.5196	61.1705	14.5448	64.7956	14.4869	67.6237	14.5012	71.0803	14.4356	73.8847	14.4154
56144800	24.1512	0.627366	4.29507e-08		28.3897	13.6651	29.4604	13.7419	30.7031	13.8197	32.468	13.913	34.4944	13.9822	35.7434	14.1125	37.6482	14.1672	39.9543	14.2116	42.432	14.289	44.3304	14.3005	46.4867	14.4061	48.7993	14.4182	51.0131	14.4788	53.2916	14.4778	55.8884	14.5054	58.6342	14.5267	61.1896	14.5622	64.8507	14.4755	67.5531	14.4938	71.1378	14.4547	73.9254	14.4087
56344600	24.1508	0.630013	4.29782e-08		28.411	13.7351	29.4296	13.8212	30.7038	13.9099	32.4584	13.979	34.4809	14.056	35.7805	14.153	37.6622	14.2462	39.9799	14.2934	42.4597	14.345	44.3497	14.4058	46.5592	14.4637	48.8149	14.4746	51.037	14.553	53.2916	14.5611	55.9334	14.5927	58.6322	14.5714	61.1815	14.6097	64.8405	14.5851	67.612	14.581	71.1598	14.5359	73.9043	14.423
56544400	24.1604	0.63186	4.2969e-08		28.403	13.7662	29.4504	13.8471	30.7143	13.9323	32.4552	13.9844	34.4912	14.1056	35.7721	14.1978	37.6284	14.2679	39.9586	14.3291	42.4539	14.3918	44.339	14.4384	46.4909	14.4695	48.8256	14.5382	50.9839	14.5631	53.258	14.5998	55.8843	14.6221	58.6074	14.6231	61.2306	14.5894	64.8014	14.6318	67.5965	14.5765	71.0835	14.6031	73.9358	14.4724
56744200	24.188	0.632375	4.29016e-08		28.4164	13.8313	29.48	13.9006	30.7019	14.006	32.4716	14.0802	34.5063	14.1296	35.7781	14.2609	37.6339	14.3401	39.9637	14.3442	42.4687	14.4338	44.3787	14.4712	46.5667	14.5813	48.8372	14.6387	50.9978	14.623	53.2859	14.6458	55.9242	14.7076	58.6156	14.6941	61.2259	14.7143	64.8603	14.7037	67.6299	14.6822	71.1442	14.6	73.9317	14.5566
56944000	24.1798	0.635436	4.29435e-08		28.4268	13.8392	29.4598	13.9456	30.7456	14.0372	32.4922	14.0872	34.5098	14.1898	35.7693	14.3053	37.6571	14.3598	40.0139	14.3984	42.5006	14.4749	44.379	14.5005	46.5519	14.5507	48.8416	14.5655	51.0481	14.6373	53.3061	14.6663	55.9535	14.6599	58.6682	14.653	61.2297	14.7376	64.9047	14.6427	67.6713	14.6442	71.1814	14.6074	73.99	14.5409
57143800	24.1754	0.637645	4.29342e-08		28.4284	13.9255	29.4508	14.0126	30.7303	14.0866	32.5009	14.1737	34.5171	14.2402	35.8168	14.3571	37.6574	14.4193	40.007	14.4537	42.4862	14.5294	44.405	14.6039	46.5358	14.6602	48.845	14.6489	51.0786	14.7169	53.3175	14.7324	55.9904	14.7515	58.6709	14.7682	61.2384	14.7658	64.9301	14.7225	67.6858	14.7667	71.1547	14.6798	73.9685	14.6693
57343600	24.1995	0.639413	4.29461e-08		28.4381	13.9719	29.4829	14.066	30.7413	14.1196	32.5133	14.2023	34.5457	14.3086	35.8024	14.3921	37.678	14.4811	39.9968	14.4937	42.4914	14.5853	44.3998	14.63	46.5888	14.6414	48.8554	14.7522	51.0422	14.784	53.3704	14.7769	55.9729	14.846	58.7038	14.8372	61.2736	14.8173	64.9037	14.7825	67.6814	14.764	71.2523	14.7018	74.0047	14.6117
57543400	24.2073	0.641475	4.29488e-08		28.4199	14.0189	29.4699	14.1126	30.7288	14.1822	32.493	14.2406	34.5288	14.3281	35.8145	14.447	37.6871	14.5345	40.0202	14.542	42.5116	14.5897	44.4049	14.7058	46.5851	14.743	48.9053	14.7837	51.0643	14.8084	53.3353	14.8249	55.9805	14.8776	58.7535	14.863	61.2506	14.8621	64.9346	14.8194	67.7496	14.811	71.1503	14.7597	74.0175	14.6221
57743200	24.2012	0.643823	4.2946e-08		28.4317	14.0447	29.4813	14.1499	30.7652	14.2567	32.5034	14.3269	34.5192	14.3963	35.8488	14.4858	37.7051	14.5841	39.9849	14.5932	42.5282	14.6525	44.4186	14.7428	46.5995	14.7713	48.8996	14.8181	51.0784	14.8076	53.3808	14.8816	56.0278	14.9449	58.75	14.9452	61.2951	14.9067	64.9662	14.8872	67.752	14.8561	71.2059	14.8052	74.0566	14.752
57943000	24.1971	0.646403	4.29621e-08		28.4241	14.1248	29.4819	14.2147	30.7617	14.2858	32.5254	14.3634	34.5485	14.4108	35.8048	14.54	37.6956	14.6455	40.01	14.6786	42.5318	14.7471	44.3976	14.7973	46.6089	14.8386	48.8985	14.8517	51.0929	14.904	53.3494	14.9525	55.9825	14.9571	58.7273	14.9499	61.2725	14.9776	64.9657	14.9671	67.7202	14.8589	71.2509	14.9024	74.0155	14.7601
58142800	24.2071	0.648073	4.29429e-08		28.4556	14.166	29.5027	14.2609	30.7394	14.3658	32.5099	14.4327	34.5301	14.4807	35.8206	14.6149	37.7295	14.6797	40.0216	14.6859	42.5479	14.7919	44.4433	14.8404	46.6379	14.8703	48.8967	14.9564	51.12	14.9912	53.4011	14.9978	56.0078	15.0071	58.7258	15.0252	61.3392	15.021	64.9756	15.0047	67.7281	14.9681	71.2601	14.8883	74.0634	14.8681
58342600	24.1791	0.650312	4.28939e-08		28.4527	14.2036	29.5087	14.2857	30.7509	14.3738	32.5108	14.4538	34.5382	14.5472	35.8277	14.6513	37.7034	14.7106	40.015	14.7655	42.5608	14.8204	44.4392	14.9185	46.6471	14.9603	48.883	14.956	51.0986	15.0047	53.4016	15.0053	56.0414	15.1108	58.7539	15.0914	61.3343	15.0758	64.9762	14.9582	67.7892	14.9826	71.2903	14.9539	74.0937	14.9127
58542400	24.1989	0.652766	4.2944e-08		28.4474	14.2552	29.5064	14.3462	30.7464	14.4202	32.4853	14.5034	34.5489	14.5818	35.8152	14.7159	37.7279	14.7783	40.0228	14.8101	42.5426	14.8884	44.4333	14.9114	46.6252	15.0094	48.9116	15.0223	51.0925	15.0417	53.3916	15.0923	56.0298	15.0812	58.7284	15.0878	61.3518	15.1508	64.9734	15.0524	67.7634	15.0335	71.3056	14.9505	74.1297	14.9113
58742200	24.2026	0.655191	4.29636e-08		28.4686	14.3028	29.5024	14.3709	30.7685	14.4876	32.5236	14.562	34.5522	14.647	35.8239	14.7586	37.715	14.8085	40.0521	14.8721	42.5776	14.8933	44.4658	14.9602	46.6074	15.026	48.9161	15.0755	51.1247	15.1427	53.417	15.1119	56.0779	15.1174	58.782	15.1232	61.3358	15.1406	64.9948	15.1348	67.7548	15.112	71.3053	15.0148	74.144	14.9136
58942000	24.2096	0.65726	4.29655e-08		28.4525	14.3628	29.4965	14.4412	30.7552	14.5241	32.4977	14.5993	34.5611	14.7027	35.8514	14.795	37.7191	14.8589	40.0527	14.8874	42.5974	14.977	44.4395	15.0325	46.627	15.0793	48.9301	15.1028	51.1381	15.182	53.4392	15.1595	56.0466	15.2026	58.796	15.1725	61.3322	15.2775	65.0026	15.2081	67.7853	15.143	71.3417	15.0866	74.1932	15.0601
59141800	24.2001	0.659779	4.29676e-08		28.4526	14.411	29.5187	14.4922	30.7418	14.5927	32.5156	14.6672	34.5748	14.7294	35.8653	14.8457	37.7345	14.9241	40.0592	14.9705	42.5881	15.004	44.473	15.1057	46.6653	15.1305	48.9454	15.2332	51.1389	15.2177	53.4052	15.2127	56.0577	15.2701	58.815	15.2293	61.3754	15.2856	65.0169	15.212	67.7855	15.1951	71.3084	15.1708	74.1177	15.097
59341600	24.2022	0.661927	4.29662e-08		28.4777	14.4532	29.508	14.5358	30.7793	14.6271	32.5561	14.6853	34.5322	14.7656	35.8363	14.9048	37.726	14.9757	40.0752	14.9966	42.5879	15.0528	44.4886	15.1262	46.6441	15.1643	48.9549	15.2262	51.1386	15.2179	53.4371	15.2145	56.0716	15.3127	58.7781	15.2555	61.3868	15.2854	65.0642	15.3099	67.8055	15.2257	71.4143	15.1519	74.1341	15.1147
59541400	24.2119	0.663424	4.2936e-08		28.4587	14.5138	29.5264	14.583	30.7705	14.6858	32.5212	14.7577	34.5718	14.8397	35.8307	14.952	37.7259	15.0489	40.0787	15.0617	42.5659	15.1457	44.4532	15.1987	46.6673	15.2563	48.9861	15.309	51.1217	15.2976	53.4117	15.3494	56.117	15.3659	58.7893	15.3749	61.4006	15.3912	65.0324	15.3205	67.8218	15.2863	71.3356	15.266	74.1908	15.1779
59741200	24.2209	0.665139	4.29189e-08		28.4779	14.557	29.5045	14.6264	30.7505	14.725	32.519	14.8229	34.5695	14.8812	35.8637	15.0183	37.7561	15.083	40.0865	15.1121	42.6215	15.2002	44.4597	15.2222	46.7114	15.2937	48.977	15.329	51.1834	15.3462	53.4594	15.3524	56.0825	15.4046	58.809	15.4121	61.3933	15.413	65.0335	15.3661	67.7942	15.3347	71.4315	15.2882	74.1818	15.2719
59941000	24.2134	0.668304	4.29662e-08		28.4618	14.5897	29.4935	14.6758	30.7695	14.7865	32.5236	14.8332	34.5456	14.9323	35.8409	15.0394	37.7302	15.1256	40.0501	15.1282	42.5751	15.2194	44.4704	15.2728	46.6698	15.2978	48.9528	15.3578	51.1617	15.396	53.4206	15.4408	56.0528	15.4455	58.8018	15.4726	61.3902	15.4385	65.032	15.4341	67.8452	15.4704	71.3369	15.2968	74.1612	15.2328
60140800	24.2142	0.671368	4.30212e-08		28.4658	14.6657	29.5193	14.7381	30.7896	14.8228	32.5323	14.9126	34.5792	14.9739	35.8615	15.1154	37.7744	15.1698	40.0795	15.204	42.6067	15.2713	44.5036	15.3019	46.6874	15.3467	48.9944	15.4567	51.1448	15.4478	53.4663	15.4965	56.113	15.5537	58.8091	15.4934	61.4189	15.5451	65.0132	15.4278	67.887	15.3887	71.401	15.3959	74.1794	15.3282
60340600	24.2174	0.672703	4.29696e-08		28.4524	14.6991	29.5128	14.7913	30.7801	14.8718	32.5529	14.951	34.5879	15.0287	35.8324	15.1481	37.7705	15.2253	40.068	15.2515	42.5891	15.322	44.4801	15.3849	46.6679	15.4205	48.978	15.4467	51.2002	15.483	53.4625	15.5544	56.1001	15.5535	58.8731	15.5348	61.3788	15.552	65.0918	15.5267	67.912	15.4516	71.3885	15.3371	74.2096	15.2565
60540400	24.207	0.674879	4.29479e-08		28.4729	14.7646	29.5113	14.8279	30.7863	14.9632	32.5607	15.0063	34.5808	15.0942	35.8582	15.2105	37.7405	15.3024	40.1012	15.3149	42.6299	15.4072	44.5027	15.439	46.7162	15.4829	49.0115	15.5468	51.1661	15.5973	53.4487	15.6128	56.1545	15.5968	58.8525	15.6276	61.4472	15.6029	65.1607	15.6583	67.8972	15.5699	71.4423	15.4925	74.3027	15.4365
60740200	24.2118	0.676758	4.29342e-08		28.4621	14.8093	29.5411	14.9097	30.7925	14.9657	32.5643	15.0512	34.593	15.1395	35.8991	15.2512	37.7989	15.3178	40.074	15.3574	42.634	15.4405	44.5377	15.4883	46.6903	15.5392	49.0108	15.5948	51.1944	15.6201	53.5356	15.608	56.1869	15.6536	58.8471	15.6605	61.451	15.679	65.1114	15.6068	67.9423	15.5417	71.4628	15.5586	74.2602	15.442
60940000	24.2232	0.679127	4.29634e-08		28.4735	14.8522	29.5132	14.916	30.802	15.0307	32.5258	15.1063	34.5557	15.1795	35.8758	15.2996	37.7527	15.3639	40.0663	15.4007	42.5733	15.4522	44.4701	15.4879	46.6786	15.5489	49.0025	15.6248	51.1832	15.6493	53.4968	15.6702	56.1358	15.6721	58.8513	15.6762	61.4458	15.6799	65.0465	15.6511	67.8908	15.5968	71.3932	15.5099	74.2546	15.444
61139800	24.2325	0.68175	4.30051e-08		28.4882	14.9185	29.528	14.9841	30.8006	15.1053	32.5461	15.1837	34.6055	15.2383	35.8947	15.3804	37.7915	15.4238	40.1093	15.466	42.615	15.5533	44.5282	15.6008	46.7074	15.6528	49.0158	15.6727	51.2064	15.7273	53.4919	15.7493	56.1872	15.7613	58.8891	15.7615	61.4813	15.7776	65.1619	15.7383	67.9375	15.6946	71.3832	15.5783	74.2982	15.4986
61339600	24.2263	0.683158	4.29426e-08		28.4752	14.9344	29.5424	15.0432	30.8097	15.1411	32.5689	15.2292	34.6044	15.2797	35.9086	15.3965	37.7862	15.4503	40.1078	15.5315	42.6063	15.618	44.5547	15.6419	46.7024	15.6795	49.0848	15.7285	51.2173	15.7621	53.5107	15.7928	56.175	15.8144	58.9044	15.8112	61.4704	15.8422	65.1287	15.7367	67.9367	15.7262	71.4905	15.6478	74.289	15.561
61539400	24.2047	0.686591	4.29798e-08		28.4744	15.0004	29.5572	15.0756	30.8022	15.1885	32.5622	15.2206	34.6215	15.3243	35.9137	15.4581	37.791	15.5225	40.1276	15.5384	42.6477	15.6357	44.5188	15.7134	46.7719	15.7084	49.0237	15.7578	51.2141	15.8033	53.5772	15.8205	56.1527	15.8458	58.899	15.8554	61.5242	15.8597	65.1855	15.7655	68.0084	15.7628	71.5199	15.6188	74.3236	15.6262
61739200	24.2229	0.688322	4.2981e-08		28.4843	15.05	29.5234	15.1508	30.8323	15.2118	32.5477	15.2822	34.6052	15.3762	35.9004	15.4966	37.7613	15.5809	40.1216	15.5868	42.6419	15.678	44.5671	15.7611	46.749	15.7808	49.0615	15.795	51.2286	15.8642	53.545	15.8603	56.2012	15.8941	58.944	15.9062	61.517	15.8554	65.1428	15.8673	67.9399	15.8635	71.5046	15.766	74.3305	15.6855
61939000	24.2328	0.690531	4.29974e-08		28.4996	15.0917	29.5529	15.1897	30.7958	15.2728	32.5499	15.3316	34.5962	15.4365	35.8732	15.5335	37.7871	15.6431	40.1299	15.6802	42.6234	15.7227	44.5266	15.7677	46.7699	15.8331	49.0171	15.8543	51.2556	15.8646	53.5375	15.9411	56.1687	15.9719	58.9136	15.963	61.5361	15.9891	65.1612	15.8867	67.9391	15.8844	71.5521	15.7835	74.2915	15.7324
62138800	24.2321	0.693197	4.30233e-08		28.5244	15.1515	29.5486	15.2414	30.8148	15.3319	32.5785	15.4144	34.6118	15.5017	35.9089	15.5858	37.8278	15.6879	40.127	15.71	42.6687	15.7658	44.555	15.818	46.7739	15.9241	49.0891	15.9304	51.2765	15.9355	53.6142	15.9716	56.2169	15.9759	58.8963	15.9935	61.5374	16.0631	65.2225	15.9297	68.0196	15.9656	71.5487	15.8633	74.3336	15.747
62338600	24.2306	0.694624	4.29711e-08		28.4998	15.1882	29.5528	15.2953	30.8265	15.385	32.5804	15.4584	34.6513	15.5549	35.9134	15.6547	37.7902	15.7294	40.139	15.8161	42.6654	15.8525	44.5637	15.9031	46.7687	15.9624	49.0737	16.0051	51.2343	16.0322	53.5708	16.0174	56.2568	16.0652	58.9652	16.0598	61.5317	16.0476	65.2152	16.0192	68.0132	15.9678	71.5635	15.9663	74.3704	15.8126
62538400	24.2277	0.697374	4.29983e-08		28.4987	15.2285	29.5637	15.3224	30.8287	15.4395	32.5939	15.5065	34.6331	15.5659	35.9177	15.7013	37.819	15.7787	40.1579	15.8011	42.685	15.8802	44.5663	15.9457	46.7436	15.9902	49.0926	16.0286	51.2559	16.0467	53.5749	16.0921	56.2674	16.1085	58.9618	16.0975	61.5269	16.0845	65.1964	16.04	68.018	16.0236	71.5482	16.0127	74.3398	15.881
62738200	24.2423	0.699474	4.30162e-08		28.5148	15.3041	29.5628	15.3774	30.8419	15.4782	32.5725	15.5625	34.6151	15.6402	35.9137	15.7653	37.8103	15.8099	40.1614	15.898	42.6591	15.9481	44.5763	16.0121	46.7916	16.0455	49.0668	16.0696	51.2966	16.116	53.584	16.1744	56.2409	16.154	59.0037	16.1536	61.5912	16.1958	65.2573	16.0468	68.0605	16.1011	71.5729	15.9789	74.3899	15.9234
62938000	24.2584	0.700872	4.29941e-08		28.4968	15.3565	29.5498	15.4307	30.8457	15.5116	32.6048	15.6133	34.6468	15.693	35.9426	15.8048	37.8389	15.8689	40.174	15.9183	42.6739	15.9865	44.5802	16.0368	46.8241	16.0994	49.0841	16.13	51.2735	16.1465	53.6124	16.1485	56.2655	16.2055	59.0107	16.2024	61.5556	16.1912	65.3011	16.1403	68.0227	16.1221	71.5398	15.9851	74.4552	15.9926
63137800	24.2443	0.704173	4.30348e-08		28.5287	15.4003	29.5618	15.4815	30.8333	15.5858	32.6035	15.6458	34.6559	15.7297	35.9585	15.855	37.8585	15.9305	40.1733	15.9468	42.7195	16.0422	44.617	16.0776	46.8008	16.1217	49.1466	16.1742	51.3254	16.2086	53.6325	16.2404	56.2676	16.2272	59.0146	16.2315	61.5976	16.25	65.2709	16.1603	68.0551	16.1614	71.5889	16.03	74.5002	16.0275
63337600	24.218	0.706359	4.29856e-08		28.5184	15.4523	29.5727	15.5592	30.8438	15.6466	32.6185	15.7068	34.6341	15.8151	35.9378	15.9109	37.8479	16.0146	40.1619	16.0541	42.6763	16.1104	44.5829	16.1434	46.8026	16.2026	49.12	16.2358	51.306	16.2593	53.6355	16.3092	56.2834	16.3015	59.0193	16.3087	61.6359	16.2599	65.3217	16.261	68.0742	16.2283	71.6066	16.1532	74.4811	16.0799
63537400	24.2656	0.708047	4.30372e-08		28.5192	15.4877	29.5877	15.5747	30.8424	15.6794	32.5992	15.7492	34.6457	15.8185	35.9321	15.9511	37.8564	16.0138	40.191	16.043	42.729	16.0976	44.6094	16.1549	46.8214	16.2102	49.1225	16.24	51.3021	16.2688	53.6018	16.3136	56.2963	16.3138	58.9991	16.3295	61.5668	16.3406	65.2484	16.2545	68.0417	16.1929	71.6395	16.1461	74.4791	16.0253
63737200	24.2542	0.710679	4.30415e-08		28.5166	15.5306	29.5885	15.622	30.8389	15.7475	32.5987	15.8066	34.6726	15.8943	35.9599	16.0059	37.8507	16.1111	40.2031	16.1291	42.7231	16.1908	44.5464	16.2169	46.82	16.3095	49.1494	16.3509	51.3234	16.345	53.6266	16.3907	56.2969	16.3629	59.0147	16.4284	61.6725	16.3703	65.2721	16.3136	68.1493	16.3289	71.7035	16.2456	74.5214	16.1532
63937000	24.2437	0.712544	4.3001e-08		28.5401	15.5962	29.5921	15.6867	30.8605	15.7756	32.6201	15.8384	34.6877	15.9209	35.9445	16.0433	37.8511	16.1022	40.1986	16.1591	42.7233	16.2175	44.6227	16.286	46.8138	16.3266	49.1236	16.3915	51.3011	16.4088	53.6296	16.4463	56.318	16.4247	59.0423	16.4119	61.6146	16.4299	65.2199	16.4035	68.103	16.3177	71.6911	16.2419	74.4165	16.1252
64136800	24.2526	0.715564	4.30646e-08		28.5355	15.6156	29.5666	15.7295	30.834	15.815	32.6112	15.8927	34.6391	15.9774	35.945	16.109	37.8206	16.1791	40.1548	16.2131	42.7234	16.3016	44.5975	16.3445	46.8175	16.3928	49.1411	16.4012	51.3648	16.4665	53.6459	16.4648	56.3121	16.4997	59.0189	16.5139	61.6467	16.5002	65.2757	16.442	68.1483	16.3578	71.6116	16.4103	74.5105	16.1942
64336600	24.2359	0.717374	4.30097e-08		28.5248	15.7138	29.6084	15.8105	30.8682	15.8793	32.6342	15.9613	34.6783	16.0527	35.983	16.1855	37.8622	16.2533	40.2123	16.2912	42.7206	16.3716	44.6286	16.4164	46.8474	16.4692	49.1833	16.4814	51.3315	16.5214	53.6786	16.5921	56.2958	16.5786	59.0395	16.5968	61.7061	16.5542	65.3152	16.5151	68.1832	16.4685	71.7103	16.3872	74.5541	16.2747
64536400	24.2463	0.719956	4.30494e-08		28.5208	15.7532	29.5892	15.8388	30.8405	15.9222	32.6128	16.014	34.6546	16.0823	35.9555	16.2209	37.8505	16.3052	40.2028	16.3423	42.7281	16.3922	44.6088	16.4475	46.8454	16.4919	49.1624	16.549	51.3421	16.5571	53.6444	16.6419	56.329	16.6266	59.0419	16.5987	61.7551	16.6009	65.3329	16.577	68.1687	16.5035	71.6643	16.451	74.508	16.3277
64736200	24.264	0.72203	4.30715e-08		28.5094	15.7952	29.5802	15.893	30.8514	15.9764	32.6255	16.0517	34.6542	16.1556	35.9558	16.2353	37.8633	16.3609	40.2136	16.3789	42.7558	16.464	44.6351	16.5099	46.8446	16.5303	49.1652	16.5921	51.3424	16.6281	53.6778	16.6463	56.3209	16.6725	59.0254	16.6281	61.7026	16.6959	65.3676	16.5996	68.1588	16.5965	71.648	16.5016	74.5237	16.4028
64936000	24.2435	0.724274	4.30362e-08		28.5291	15.8494	29.5969	15.9566	30.8462	16.0307	32.6195	16.1244	34.6797	16.2001	35.987	16.3055	37.8537	16.4228	40.2217	16.4097	42.7656	16.5239	44.6279	16.5629	46.8774	16.6268	49.198	16.6146	51.3449	16.6627	53.6823	16.6694	56.343	16.7197	59.0612	16.7007	61.6687	16.6967	65.4014	16.6402	68.1402	16.5882	71.7216	16.4853	74.5256	16.415
65135800	24.2521	0.726043	4.30242e-08		28.535	15.9073	29.5842	15.9939	30.8385	16.1041	32.6444	16.1573	34.7015	16.2379	35.9748	16.3461	37.8995	16.468	40.2335	16.5074	42.7539	16.5273	44.6468	16.6226	46.8441	16.6792	49.1873	16.7347	51.3424	16.6987	53.6637	16.7935	56.3679	16.7037	59.064	16.7353	61.7244	16.7833	65.3427	16.6872	68.166	16.7094	71.7474	16.6151	74.6258	16.4853
65335600	24.2588	0.728278	4.30365e-08		28.5314	15.9337	29.5938	16.0075	30.8651	16.1129	32.6572	16.1924	34.7011	16.2783	35.9789	16.4167	37.8773	16.4908	40.2276	16.5004	42.7258	16.6018	44.6747	16.6653	46.8597	16.6767	49.157	16.7132	51.3745	16.7747	53.6893	16.7692	56.3665	16.816	59.1016	16.8	61.6981	16.791	65.3107	16.7429	68.1454	16.6873	71.7737	16.6175	74.5462	16.5029
65535400	24.2448	0.73061	4.30178e-08		28.5394	15.9819	29.6145	16.0634	30.8851	16.1912	32.6503	16.2612	34.6977	16.319	36.0073	16.4559	37.8968	16.5357	40.2124	16.5898	42.7804	16.6437	44.6574	16.6896	46.8688	16.7589	49.1983	16.7879	51.3722	16.8254	53.7062	16.8198	56.3653	16.8319	59.1452	16.8266	61.6942	16.8625	65.3499	16.7706	68.2271	16.7191	71.7981	16.6576	74.5799	16.5933
65735200	24.2566	0.733041	4.30506e-08		28.5485	16.0245	29.5987	16.1167	30.8533	16.2357	32.6345	16.3125	34.679	16.4046	35.9633	16.5101	37.8968	16.5703	40.2244	16.6155	42.7565	16.698	44.6782	16.7478	46.8769	16.7805	49.1685	16.82	51.3779	16.876	53.7414	16.9171	56.3641	16.9242	59.0981	16.8954	61.7052	16.9098	65.3757	16.8263	68.2458	16.7943	71.7408	16.695	74.5533	16.6634
65935000	24.2481	0.735502	4.30493e-08		28.5344	16.1019	29.6011	16.184	30.8811	16.2844	32.6343	16.3601	34.684	16.4514	35.9848	16.5797	37.8856	16.653	40.226	16.6819	42.7651	16.7479	44.6791	16.8244	46.8423	16.8517	49.1545	16.8975	51.3835	16.8943	53.705	16.9377	56.4049	16.9573	59.0848	16.9711	61.6918	16.9441	65.4383	16.9192	68.1956	16.8822	71.7302	16.7214	74.516	16.6727
66134800	24.2768	0.736514	4.30291e-08		28.5586	16.1207	29.6321	16.2112	30.8758	16.3206	32.6461	16.4098	34.7161	16.471	35.9906	16.5983	37.8944	16.6943	40.2557	16.7411	42.7823	16.8163	44.6861	16.8559	46.8987	16.8999	49.1984	16.9465	51.4085	16.9533	53.7015	16.9751	56.4106	16.9953	59.1746	17.0119	61.7633	16.9769	65.4532	16.9645	68.2596	16.8868	71.7956	16.8382	74.6467	16.7569
66334600	24.2512	0.739903	4.30514e-08		28.5599	16.1923	29.6229	16.268	30.885	16.3443	32.6815	16.4607	34.7226	16.5329	36.0152	16.6694	37.9211	16.7353	40.2488	16.7762	42.7807	16.8256	44.6964	16.8964	46.9231	16.9471	49.2374	16.9638	51.4432	17.0184	53.7612	17.0365	56.3913	17.0634	59.1443	17.0559	61.7659	17.0296	65.4594	16.952	68.2588	16.921	71.8118	16.7875	74.6322	16.808
66534400	24.2409	0.742349	4.30457e-08		28.5534	16.2375	29.6012	16.316	30.8615	16.445	32.6486	16.5107	34.7236	16.5879	35.9869	16.7233	37.9057	16.7857	40.2539	16.8436	42.764	16.9034	44.6621	16.9418	46.8823	17.0164	49.213	17.0436	51.4297	17.0641	53.7597	17.0787	56.417	17.1246	59.1359	17.0831	61.735	17.1277	65.4997	17.0294	68.2779	17.0435	71.8297	16.8878	74.627	16.8107
66734200	24.2347	0.745009	4.30597e-08		28.5467	16.28	29.6093	16.3788	30.875	16.4819	32.652	16.5532	34.7205	16.6569	35.9834	16.753	37.8738	16.8726	40.2664	16.8496	42.7705	16.9918	44.6698	17.0136	46.8926	17.0478	49.2112	17.0837	51.3834	17.1359	53.7501	17.1759	56.3942	17.15	59.157	17.1269	61.7696	17.109	65.4193	17.0696	68.2797	17.0586	71.8434	16.9661	74.6479	16.9039
66934000	24.2668	0.746566	4.30779e-08		28.5615	16.3392	29.6243	16.4189	30.8725	16.5395	32.6653	16.6053	34.7196	16.6887	36.0275	16.8291	37.8986	16.9134	40.247	16.9132	42.8132	16.9715	44.7086	17.0588	46.9312	17.1121	49.2231	17.1422	51.4217	17.1688	53.7341	17.185	56.4102	17.2485	59.154	17.166	61.8392	17.2599	65.4702	17.1628	68.2771	17.0412	71.8588	16.9548	74.646	16.9148
67133800	24.2623	0.748552	4.30559e-08		28.5687	16.3637	29.6338	16.4848	30.8941	16.5704	32.6774	16.6739	34.7346	16.7378	36.0197	16.8864	37.9291	16.9441	40.2725	16.9611	42.8116	17.0648	44.7121	17.111	46.9179	17.1314	49.2353	17.1759	51.4699	17.1903	53.7588	17.2195	56.4624	17.2798	59.1786	17.2577	61.7552	17.2483	65.4911	17.2096	68.2664	17.0946	71.9289	17.026	74.6701	16.9332
67333600	24.2633	0.750932	4.30664e-08		28.5696	16.4555	29.6192	16.5333	30.9027	16.6414	32.6479	16.695	34.7359	16.7951	36.0076	16.9269	37.9251	16.9798	40.2749	17.0256	42.8195	17.1009	44.7481	17.1632	46.9515	17.1886	49.2421	17.2072	51.4652	17.2919	53.7582	17.3212	56.452	17.3486	59.206	17.2882	61.826	17.2938	65.5009	17.2619	68.2538	17.1596	71.9348	17.0806	74.726	17.0281
67533400	24.262	0.753382	4.30768e-08		28.5803	16.4913	29.6097	16.5925	30.9003	16.6666	32.6693	16.7697	34.7267	16.8785	36.0107	16.9845	37.9326	17.0214	40.2631	17.0906	42.8052	17.1644	44.7105	17.2211	46.9537	17.2885	49.2781	17.3095	51.4728	17.3404	53.7822	17.3149	56.4295	17.3814	59.1874	17.3477	61.8089	17.3468	65.4774	17.2739	68.2905	17.3153	71.8535	17.1865	74.7875	17.0747
67733200	24.2701	0.755281	4.30724e-08		28.5712	16.5372	29.6398	16.6262	30.9036	16.7208	32.6903	16.8102	34.7369	16.8865	36.0673	17.0332	37.9208	17.0759	40.2661	17.1084	42.8488	17.1851	44.754	17.2514	46.9521	17.2951	49.2361	17.3444	51.4587	17.3504	53.7959	17.392	56.43	17.4387	59.2257	17.4237	61.7715	17.3831	65.5237	17.3563	68.3484	17.2745	71.8265	17.17	74.6907	17.1344
67933000	24.2675	0.758721	4.31367e-08		28.5807	16.5753	29.6289	16.6561	30.9101	16.7593	32.6703	16.8684	34.746	16.918	36.0446	17.0656	37.9322	17.1215	40.2905	17.1567	42.8274	17.2269	44.7383	17.3047	46.9654	17.3348	49.2859	17.3961	51.4607	17.4486	53.774	17.475	56.457	17.4615	59.2251	17.4364	61.8258	17.4395	65.561	17.4052	68.3275	17.3242	71.9201	17.2544	74.6973	17.1357
68132800	24.261	0.760107	4.30773e-08		28.5902	16.641	29.6498	16.7321	30.9215	16.8389	32.7024	16.9311	34.7328	16.9937	36.0397	17.141	37.9785	17.1919	40.2884	17.2415	42.8268	17.3111	44.7395	17.3461	46.9484	17.4251	49.3268	17.4813	51.5283	17.4716	53.8549	17.519	56.5102	17.4941	59.2849	17.4672	61.8623	17.5061	65.5471	17.3808	68.3996	17.4283	71.9244	17.2223	74.7238	17.1759
68332600	24.2645	0.762018	4.30654e-08		28.5715	16.6824	29.6416	16.7809	30.8972	16.8597	32.7078	16.9428	34.7445	17.0563	36.0432	17.1632	37.9579	17.2649	40.285	17.2802	42.8313	17.3351	44.7356	17.3868	46.9712	17.4413	49.2988	17.4725	51.4796	17.5203	53.8368	17.5097	56.5033	17.5233	59.25	17.4951	61.8275	17.5467	65.5428	17.4418	68.3782	17.455	71.9281	17.3124	74.7682	17.2583
68532400	24.2715	0.764907	4.31151e-08		28.605	16.7177	29.6494	16.8099	30.9088	16.9373	32.6974	17.009	34.7675	17.0975	36.0356	17.2214	37.9542	17.2929	40.302	17.298	42.8364	17.3937	44.7272	17.447	46.9792	17.4774	49.2971	17.5362	51.488	17.5717	53.7955	17.5798	56.4941	17.5602	59.2689	17.6296	61.8832	17.5589	65.563	17.5597	68.3676	17.4665	71.9319	17.345	74.7807	17.2719
68732200	24.273	0.767693	4.3149e-08		28.607	16.7801	29.6295	16.8695	30.9063	16.9625	32.6749	17.0555	34.7475	17.1274	36.0699	17.2456	37.9558	17.348	40.2898	17.3569	42.852	17.4669	44.7726	17.5139	46.9732	17.5586	49.2955	17.5782	51.4877	17.6778	53.8364	17.6162	56.5256	17.6484	59.2849	17.6454	61.8793	17.6827	65.5671	17.536	68.3633	17.5116	71.9386	17.398	74.7859	17.3456
68932000	24.2884	0.768698	4.31077e-08		28.5732	16.8378	29.6137	16.9475	30.9263	17.0282	32.6916	17.1186	34.7916	17.2104	36.0551	17.3389	37.9568	17.4341	40.3097	17.4461	42.8351	17.5108	44.7646	17.5759	47.0006	17.645	49.3015	17.6663	51.535	17.7035	53.8334	17.6881	56.5428	17.7063	59.2852	17.753	61.8377	17.7387	65.5732	17.5637	68.3651	17.587	71.9804	17.5037	74.8277	17.4546
69131800	24.2734	0.772358	4.3161e-08		28.6075	16.8788	29.6613	16.9455	30.942	17.0785	32.7313	17.1612	34.7718	17.2649	36.0542	17.3439	38.0008	17.4349	40.3267	17.4588	42.8966	17.5623	44.765	17.5814	46.9883	17.6534	49.322	17.658	51.545	17.7085	53.8586	17.7004	56.5174	17.7304	59.2848	17.7534	61.8942	17.7037	65.6225	17.7093	68.4222	17.6083	71.982	17.5162	74.8493	17.3955
69331600	24.267	0.773338	4.30798e-08		28.5703	16.9206	29.648	17.0293	30.9345	17.1345	32.7276	17.2012	34.7752	17.3116	36.0737	17.4365	37.9956	17.5201	40.3283	17.4939	42.8788	17.6032	44.7889	17.6716	47.0389	17.7344	49.332	17.7553	51.5189	17.7538	53.8467	17.8327	56.5779	17.8216	59.2685	17.8155	61.8926	17.7717	65.6351	17.7815	68.4674	17.7067	71.9416	17.6106	74.8517	17.5124
69531400	24.2893	0.776577	4.31757e-08		28.594	17.0115	29.6328	17.0535	30.9317	17.1883	32.7124	17.2954	34.7723	17.3479	36.019	17.4842	37.9812	17.5487	40.2975	17.5869	42.8723	17.6571	44.7834	17.7042	47.0071	17.7634	49.3597	17.8097	51.5359	17.8196	53.857	17.8185	56.5403	17.892	59.3118	17.8106	61.9604	17.875	65.615	17.7068	68.3813	17.7405	72.0251	17.6351	74.8575	17.5442
69731200	24.2731	0.778939	4.31541e-08		28.5981	17.0376	29.6677	17.1527	30.9488	17.2403	32.7301	17.3029	34.7919	17.4198	36.076	17.5395	37.9908	17.6148	40.3351	17.6516	42.8899	17.7484	44.8125	17.8147	46.9885	17.8223	49.3725	17.9196	51.5652	17.8814	53.8682	17.9115	56.6179	17.986	59.3606	17.9133	61.9383	17.9273	65.6491	17.8547	68.4973	17.7546	72.0415	17.7677	74.9108	17.6058
69931000	24.2827	0.780257	4.31206e-08		28.5998	17.0691	29.6513	17.1941	30.9315	17.2893	32.6932	17.3602	34.8084	17.449	36.0747	17.5852	38.0016	17.6546	40.3673	17.7183	42.9005	17.7632	44.7936	17.8002	47.0319	17.8886	49.3723	17.9118	51.5889	17.9318	53.9106	17.959	56.5818	17.9619	59.3443	18.0052	61.9382	17.9327	65.6378	17.8581	68.4956	17.7689	72.0293	17.7715	74.9184	17.6195
70130800	24.2909	0.782955	4.31611e-08		28.5978	17.1131	29.6488	17.224	30.9324	17.3381	32.7053	17.4085	34.7551	17.4798	36.0831	17.6128	37.9601	17.6814	40.3209	17.758	42.8903	17.7975	44.8003	17.8717	47.0375	17.909	49.3638	17.9209	51.5602	17.99	53.9109	18.0126	56.5815	18.0224	59.3469	17.9808	61.9181	18.0214	65.624	17.9825	68.4498	17.8757	72.0867	17.786	74.8766	17.6847
70330600	24.2609	0.785215	4.31093e-08		28.602	17.1838	29.6578	17.2837	30.9486	17.3822	32.7396	17.4487	34.8128	17.5499	36.0898	17.6749	37.9741	17.7539	40.3688	17.7936	42.8954	17.8673	44.8423	17.9109	47.0439	17.9686	49.3692	18.0161	51.5925	18.04	53.9013	18.0581	56.6199	18.07	59.3586	18.0904	62.0065	18.0617	65.7164	17.954	68.4988	17.9702	72.1059	17.8305	74.9892	17.7777
70530400	24.2972	0.78654	4.31242e-08		28.6147	17.2231	29.6594	17.3351	30.9507	17.4368	32.7413	17.4995	34.7587	17.5666	36.0763	17.7233	38.004	17.8207	40.3843	17.8075	42.8723	17.8958	44.8191	17.9814	47.0263	18.0127	49.3429	18.037	51.5565	18.0879	53.8548	18.1097	56.56	18.1231	59.3269	18.1225	61.934	18.144	65.6968	18.0327	68.4245	17.9689	72.0329	17.9016	74.8624	17.7499
70730200	24.2913	0.788371	4.3092e-08		28.6043	17.2968	29.688	17.3634	30.9338	17.4684	32.7528	17.5772	34.7835	17.6445	36.1113	17.7544	37.9865	17.8522	40.3724	17.9066	42.9034	17.9791	44.8141	18.0013	47.0386	18.0538	49.387	18.1121	51.5685	18.136	53.9562	18.1219	56.6384	18.1869	59.3228	18.1817	62.019	18.1195	65.6676	18.0903	68.542	18.054	72.1208	17.9446	74.9292	17.8407
70930000	24.3093	0.791245	4.31593e-08		28.5969	17.318	29.6823	17.3958	30.964	17.5222	32.7491	17.6048	34.7875	17.6779	36.0977	17.8116	37.9927	17.8787	40.3749	17.9567	42.9252	18.0233	44.824	18.0542	47.0536	18.0905	49.3457	18.1419	51.5844	18.1792	53.9227	18.1749	56.5778	18.1737	59.3509	18.1682	61.9423	18.1725	65.6478	18.1184	68.5065	18.0961	72.0603	17.9883	74.8812	17.8548
71129800	24.3059	0.793604	4.31603e-08		28.6311	17.3796	29.68	17.463	30.9702	17.5654	32.7099	17.6534	34.8037	17.7392	36.0911	17.8659	38.0177	17.9636	40.3702	17.9807	42.9091	18.0694	44.8315	18.1126	47.0525	18.1726	49.3891	18.1935	51.629	18.2143	53.9149	18.2449	56.5983	18.2633	59.3848	18.2359	62.0178	18.2045	65.7332	18.159	68.5442	18.0913	72.1022	18.0287	74.9852	17.8888
71329600	24.2882	0.7966	4.31704e-08		28.6264	17.4211	29.6954	17.5196	30.9436	17.644	32.7247	17.7268	34.8463	17.758	36.1079	17.9145	38.0286	18.0313	40.3877	18.0435	42.9238	18.1189	44.8366	18.173	47.0649	18.2082	49.3781	18.236	51.6174	18.2857	53.9883	18.3186	56.6696	18.2987	59.3527	18.2747	62.0293	18.2745	65.7199	18.2366	68.5778	18.1841	72.1092	18.0929	74.9229	17.9694
71529400	24.3123	0.798651	4.32034e-08		28.5983	17.4841	29.682	17.5949	30.9557	17.6922	32.7383	17.7664	34.8063	17.8616	36.0908	17.9855	38.0106	18.0459	40.3789	18.1054	42.9254	18.1695	44.8392	18.2112	47.0871	18.2711	49.3755	18.324	51.6418	18.3079	53.9545	18.3706	56.6331	18.3523	59.3832	18.3524	62.0053	18.3555	65.6825	18.2902	68.5468	18.2415	72.1207	18.1243	74.9354	18.0367
71729200	24.2939	0.800838	4.31684e-08		28.6178	17.524	29.6729	17.6384	30.9516	17.755	32.7544	17.8336	34.816	17.9271	36.1265	18.0376	38.0282	18.1115	40.3767	18.14	42.9385	18.2105	44.8398	18.2953	47.106	18.3214	49.4092	18.36	51.5951	18.4026	53.9862	18.3919	56.6125	18.4456	59.3658	18.3484	62.0513	18.3613	65.7736	18.3234	68.5522	18.205	72.1516	18.1858	75.0234	18.0938
71929000	24.3066	0.803142	4.3195e-08		28.6054	17.5694	29.6918	17.6612	30.9477	17.7925	32.7525	17.8468	34.7887	17.9503	36.1309	18.0982	38.0152	18.1797	40.38	18.1984	42.9146	18.2915	44.8535	18.3315	47.0847	18.3795	49.3912	18.43	51.6174	18.433	53.9909	18.4584	56.6615	18.5019	59.4226	18.4303	62.0609	18.4077	65.74	18.3962	68.5552	18.2862	72.1127	18.2382	75.0089	18.1311
72128800	24.2824	0.805936	4.31821e-08		28.6407	17.6296	29.6895	17.7396	30.9797	17.8256	32.738	17.93	34.85	18.0254	36.1231	18.1568	38.041	18.2148	40.3847	18.279	42.9401	18.3362	44.8493	18.4049	47.1028	18.4481	49.404	18.482	51.6168	18.5072	54.0028	18.5346	56.6844	18.5425	59.4007	18.5109	62.099	18.5401	65.7345	18.4335	68.6183	18.4078	72.1408	18.2354	75.0004	18.1771
72328600	24.2969	0.807804	4.31883e-08		28.6308	17.6847	29.7105	17.7691	30.9732	17.8996	32.7515	17.9581	34.8495	18.0688	36.1172	18.1891	38.0512	18.2221	40.4093	18.3184	42.9367	18.3661	44.8865	18.4467	47.1085	18.4881	49.4229	18.5256	51.6464	18.5393	53.9943	18.5262	56.6174	18.5981	59.4113	18.5523	62.0766	18.5591	65.7404	18.4779	68.5491	18.4396	72.1718	18.3405	75.0239	18.2231
72528400	24.3065	0.808904	4.3145e-08		28.6076	17.7358	29.699	17.828	30.9836	17.9336	32.7508	18.0337	34.8046	18.0834	36.1138	18.2033	38.0198	18.319	40.4153	18.3367	42.9636	18.4129	44.8893	18.4974	47.1017	18.5294	49.4598	18.5397	51.6286	18.59	53.9839	18.6711	56.6699	18.6036	59.4128	18.5861	62.0499	18.5758	65.7084	18.4839	68.5722	18.4562	72.2435	18.268	74.9579	18.3323
72728200	24.3265	0.811923	4.32227e-08		28.647	17.7959	29.7269	17.8608	30.9808	17.9753	32.7536	18.0856	34.8323	18.1522	36.1567	18.2685	38.0374	18.3749	40.4201	18.4035	42.9912	18.4733	44.8886	18.5387	47.1073	18.5877	49.4231	18.6502	51.6694	18.6073	53.9911	18.6844	56.7036	18.6683	59.424	18.66	62.0676	18.6543	65.7955	18.5473	68.5919	18.4655	72.195	18.3952	75.0893	18.3081
72928000	24.315	0.814131	4.32011e-08		28.6331	17.8172	29.6915	17.9344	30.9826	18.0317	32.8003	18.1294	34.8557	18.198	36.1501	18.3224	38.0936	18.4314	40.4179	18.4308	42.9789	18.5227	44.8898	18.5949	47.1265	18.6665	49.4625	18.6959	51.6806	18.7052	54.0358	18.7273	56.712	18.7551	59.4515	18.678	62.1173	18.6889	65.8148	18.6459	68.599	18.5522	72.1567	18.5008	75.0421	18.3742
73127800	24.305	0.816706	4.32015e-08		28.6163	17.8598	29.7253	17.9883	30.9829	18.077	32.7872	18.1768	34.8398	18.2819	36.1407	18.3879	38.0582	18.4639	40.4313	18.4889	42.9959	18.5879	44.8747	18.5967	47.1263	18.6691	49.4766	18.7242	51.6832	18.7194	54.0275	18.755	56.6992	18.7606	59.4595	18.7395	62.1307	18.7757	65.7896	18.714	68.6111	18.5996	72.1989	18.4549	75.0577	18.4425
73327600	24.3071	0.818601	4.31875e-08		28.6345	17.9332	29.7244	18.0714	30.9927	18.1617	32.7717	18.2237	34.8668	18.3287	36.15	18.4495	38.0831	18.5376	40.4051	18.5763	42.9517	18.6618	44.8783	18.6974	47.1202	18.732	49.4352	18.8174	51.662	18.8182	54.002	18.8642	56.714	18.8989	59.4377	18.849	62.0669	18.7936	65.7971	18.732	68.6688	18.7094	72.2082	18.6099	75.0716	18.5632
73527400	24.3335	0.820568	4.32205e-08		28.6292	17.9879	29.6936	18.0965	30.992	18.192	32.7924	18.2824	34.8499	18.3493	36.1543	18.4702	38.0922	18.5848	40.4271	18.6161	42.9705	18.696	44.9097	18.7471	47.1217	18.7866	49.4679	18.8265	51.7177	18.8979	54.051	18.8318	56.7122	18.8966	59.4396	18.8569	62.1092	18.8409	65.7996	18.7821	68.6565	18.6969	72.2305	18.643	75.0914	18.5443
73727200	24.3003	0.823433	4.31949e-08		28.6423	18.0404	29.7196	18.1194	31.0031	18.2477	32.7758	18.3283	34.863	18.4181	36.1604	18.5625	38.0546	18.6576	40.4404	18.6596	42.9848	18.7605	44.8979	18.8211	47.1503	18.8424	49.4656	18.9092	51.6972	18.9019	54.0448	18.9292	56.7575	18.9336	59.478	18.943	62.0992	18.9275	65.8391	18.8158	68.6603	18.7822	72.2456	18.6992	75.0905	18.5788
73927000	24.3119	0.825277	4.31953e-08		28.6464	18.1046	29.6802	18.1853	30.9804	18.3061	32.7614	18.3868	34.8514	18.4488	36.1396	18.5826	38.0423	18.6797	40.4368	18.7228	43.0005	18.7934	44.8886	18.8477	47.151	18.8731	49.4406	18.9784	51.693	18.9604	54.0357	18.9679	56.6745	18.9482	59.4215	18.9485	62.139	18.987	65.8353	18.8894	68.6633	18.8361	72.2126	18.727	75.0762	18.6622
74126800	24.3189	0.827693	4.32174e-08		28.6275	18.1286	29.711	18.2155	30.9829	18.3485	32.7805	18.4239	34.8573	18.4894	36.1583	18.6501	38.0662	18.7483	40.4268	18.7587	42.9856	18.8594	44.8773	18.9057	47.1436	18.9656	49.4809	18.9886	51.6942	19.0135	54.0438	19.0517	56.7651	19.0701	59.4918	19.0479	62.1262	19.0084	65.8716	18.9811	68.6695	18.9136	72.2636	18.7646	75.1623	18.6993
74326600	24.3292	0.830421	4.32615e-08		28.6533	18.1816	29.7269	18.277	30.9987	18.4269	32.7949	18.4807	34.8796	18.5494	36.1404	18.711	38.0684	18.7784	40.4477	18.8268	42.9866	18.8966	44.9153	18.924	47.1924	19.0026	49.5009	19.0683	51.7131	19.1075	54.0841	19.088	56.7604	19.1316	59.4703	19.0688	62.101	19.0528	65.8865	19.0382	68.674	18.8887	72.3298	18.8912	75.1187	18.759
74526400	24.3195	0.832276	4.32247e-08		28.6436	18.2327	29.7481	18.3145	31.0124	18.4727	32.7764	18.5324	34.8518	18.6407	36.178	18.7731	38.0733	18.8432	40.4549	18.8693	43.0104	18.9449	44.9351	19.0038	47.2004	19.0162	49.53	19.106	51.7615	19.1095	54.0717	19.1259	56.7566	19.155	59.5937	19.1058	62.1575	19.1231	65.8459	19.0842	68.7278	18.9737	72.2982	18.9333	75.2263	18.7971
74726200	24.3139	0.834887	4.32345e-08		28.6732	18.281	29.7208	18.3719	31.0086	18.4927	32.81	18.5737	34.8631	18.6768	36.1672	18.8076	38.1385	18.9106	40.4705	18.9499	43.0216	18.9915	44.9486	19.0107	47.1745	19.1355	49.5106	19.1797	51.7412	19.2336	54.0901	19.1794	56.7802	19.2029	59.5246	19.1775	62.1667	19.1529	65.8542	19.1307	68.7186	19.052	72.3414	18.9198	75.2083	18.8182
74926000	24.3294	0.836485	4.32293e-08		28.6586	18.3225	29.7271	18.4381	30.9987	18.5711	32.8059	18.6303	34.867	18.72	36.1947	18.8688	38.1248	18.9515	40.4615	18.9941	43.0369	19.0474	44.9354	19.0859	47.2158	19.175	49.5111	19.1718	51.7334	19.2377	54.0682	19.2745	56.7967	19.2419	59.5878	19.2625	62.1946	19.2648	65.9308	19.1373	68.7211	19.1453	72.3165	18.9965	75.19	18.8782
75125800	24.3189	0.839513	4.32516e-08		28.6622	18.3471	29.7005	18.4621	31.0191	18.6129	32.8125	18.6871	34.889	18.7554	36.1602	18.9227	38.118	18.9621	40.4798	19.0115	43.0237	19.0742	44.9499	19.1452	47.1557	19.1907	49.5264	19.262	51.7603	19.2645	54.0542	19.291	56.7989	19.2875	59.5465	19.2669	62.1933	19.286	65.8841	19.2129	68.7612	19.1543	72.3339	19.0876	75.2178	18.9072
75325600	24.3349	0.840921	4.32377e-08		28.666	18.4312	29.7503	18.5388	31.0076	18.6382	32.8108	18.7472	34.8959	18.8211	36.1873	18.973	38.1328	19.0387	40.4524	19.0826	43.0534	19.1509	44.9417	19.1831	47.1976	19.2535	49.549	19.3205	51.7657	19.3253	54.0865	19.3575	56.8052	19.332	59.6029	19.3554	62.2139	19.326	65.956	19.276	68.8035	19.1901	72.3584	19.0636	75.2819	19.0032
75525400	24.3415	0.843016	4.32425e-08		28.6415	18.5005	29.7332	18.5937	31.0172	18.7013	32.8046	18.7972	34.8778	18.8645	36.1846	19.019	38.1277	19.0946	40.4838	19.1397	43.0343	19.1979	44.9436	19.285	47.1777	19.3186	49.5532	19.3497	51.763	19.3941	54.1187	19.4154	56.8134	19.4176	59.5689	19.4456	62.1827	19.3982	65.9691	19.2621	68.7624	19.2467	72.3468	19.1576	75.1555	19.0106
75725200	24.3356	0.845514	4.32456e-08		28.6803	18.5204	29.7248	18.6146	31.033	18.7394	32.823	18.8437	34.9114	18.9241	36.1869	19.0597	38.0963	19.1386	40.5005	19.1847	43.0996	19.2346	44.965	19.3061	47.2501	19.3316	49.5549	19.4123	51.7474	19.421	54.1141	19.4392	56.814	19.4734	59.6332	19.4292	62.1928	19.3964	65.9777	19.3769	68.8025	19.2552	72.3817	19.1243	75.247	19.058
75925000	24.325	0.847156	4.31968e-08		28.6984	18.5893	29.7521	18.6731	31.0607	18.8215	32.8419	18.8748	34.918	18.991	36.2165	19.1211	38.1595	19.2039	40.539	19.2346	43.0551	19.3012	45.0171	19.3957	47.2677	19.404	49.573	19.4399	51.8147	19.5035	54.1677	19.5034	56.876	19.5005	59.6825	19.4806	62.2827	19.5107	66.0192	19.4398	68.8579	19.3232	72.4565	19.237	75.2362	19.0749
76124800	24.3308	0.850471	4.32624e-08		28.6587	18.6378	29.7508	18.772	31.0241	18.8564	32.8151	18.9438	34.8838	19.0235	36.208	19.1646	38.159	19.2507	40.5223	19.2901	43.0712	19.3669	44.9652	19.4215	47.178	19.4519	49.579	19.5003	51.8053	19.5439	54.13	19.5593	56.8404	19.5807	59.6061	19.5518	62.2115	19.5248	65.9969	19.4691	68.7945	19.3666	72.3965	19.3239	75.2977	19.1916
76324600	24.3382	0.851799	4.32296e-08		28.6641	18.687	29.7341	18.7772	31.0554	18.9035	32.8218	18.9855	34.9199	19.0711	36.2228	19.2051	38.1563	19.3085	40.5086	19.3472	43.0601	19.4511	45.0016	19.4427	47.2327	19.5549	49.5966	19.5577	51.7724	19.5944	54.1606	19.6138	56.8451	19.6533	59.6852	19.5935	62.2815	19.631	66.0145	19.5353	68.8886	19.4228	72.4442	19.3447	75.3375	19.2889
76524400	24.3679	0.854638	4.33132e-08		28.6945	18.7313	29.752	18.8275	31.0529	18.9698	32.8455	19.0546	34.9084	19.1541	36.24	19.2804	38.1845	19.3904	40.507	19.3808	43.0902	19.4851	45.0296	19.5632	47.2397	19.583	49.5904	19.6173	51.8563	19.6326	54.1882	19.6691	56.8813	19.6713	59.6414	19.6481	62.3314	19.6733	66.0913	19.5557	68.9129	19.4317	72.4552	19.44	75.352	19.1992
76724200	24.3262	0.857611	4.32766e-08		28.7025	18.7889	29.7924	18.9	31.0614	19.0284	32.8324	19.0903	34.9311	19.1953	36.239	19.3238	38.1966	19.4036	40.5845	19.4269	43.0821	19.5508	45.0631	19.5922	47.2685	19.639	49.6007	19.6704	51.8582	19.6507	54.1636	19.73	56.9416	19.7568	59.6952	19.7056	62.3239	19.6656	66.1231	19.5883	68.8781	19.5933	72.5108	19.4769	75.3491	19.3403
76924000	24.3244	0.860321	4.32973e-08		28.671	18.8311	29.7229	18.9323	31.0308	19.0677	32.8402	19.1543	34.8997	19.2199	36.2251	19.3682	38.1481	19.4501	40.5086	19.4993	43.1059	19.6075	44.9796	19.6668	47.2626	19.685	49.6128	19.7403	51.8364	19.7661	54.1597	19.7971	56.886	19.808	59.66	19.7787	62.3126	19.7307	66.0609	19.6665	68.8639	19.6337	72.4882	19.5237	75.3653	19.402
77123800	24.3445	0.861731	4.32916e-08		28.6857	18.8758	29.7819	18.9992	31.0402	19.1152	32.8513	19.1953	34.9386	19.2831	36.22	19.439	38.1421	19.5279	40.5409	19.5382	43.1133	19.6297	45.0276	19.6751	47.2293	19.7252	49.5865	19.779	51.8187	19.7835	54.1825	19.8132	56.8815	19.8549	59.6495	19.821	62.3033	19.7718	66.0459	19.721	68.8981	19.6617	72.4532	19.4744	75.3633	19.4182
77323600	24.3526	0.864403	4.33281e-08		28.6921	18.94	29.7666	19.0789	31.0565	19.1489	32.8421	19.2644	34.9314	19.3659	36.257	19.4676	38.1637	19.5992	40.5489	19.5947	43.1313	19.6672	45.0324	19.75	47.287	19.8046	49.6224	19.8467	51.858	19.8301	54.2492	19.904	56.9228	19.8726	59.6791	19.8663	62.3638	19.8562	66.1102	19.7784	68.9301	19.7234	72.5717	19.6266	75.3884	19.4477
77523400	24.3573	0.865976	4.33034e-08		28.6999	18.9866	29.7767	19.1111	31.0771	19.2143	32.8534	19.3223	34.9296	19.3696	36.2626	19.5347	38.1774	19.6152	40.5393	19.6448	43.1139	19.7342	45.0564	19.7881	47.2823	19.8619	49.6184	19.8759	51.8563	19.899	54.2002	19.9571	56.9119	19.9349	59.7019	19.9517	62.3373	19.9045	66.1033	19.7922	68.9011	19.7905	72.5016	19.5775	75.3776	19.5314
77723200	24.3375	0.869669	4.3341e-08		28.7094	19.0481	29.7519	19.1458	31.0726	19.2774	32.8794	19.3343	34.9327	19.4153	36.2655	19.5831	38.2388	19.6857	40.5796	19.7157	43.1172	19.7896	45.0746	19.8341	47.2971	19.9184	49.6394	19.9152	51.9158	20.0031	54.1902	19.9867	56.956	19.9595	59.7162	19.961	62.3644	19.9432	66.098	19.8312	68.9443	19.8194	72.5413	19.6908	75.4468	19.6025
77923000	24.348	0.870744	4.33021e-08		28.7058	19.0996	29.7739	19.227	31.0738	19.3209	32.8561	19.3944	34.9311	19.5433	36.2782	19.6436	38.1878	19.7214	40.5348	19.7792	43.1062	19.8603	45.068	19.8825	47.3038	19.934	49.6163	19.9882	51.8791	19.9903	54.2434	20.0273	56.9428	20.0497	59.7383	20.0454	62.3551	20.0243	66.0828	19.9857	68.9801	19.8668	72.5273	19.6644	75.4107	19.6138
78122800	24.3591	0.872845	4.33152e-08		28.6911	19.1675	29.7787	19.233	31.0806	19.3717	32.8261	19.431	34.9477	19.5414	36.2505	19.6942	38.1703	19.7659	40.5597	19.8184	43.1398	19.8778	45.052	19.9234	47.317	19.9834	49.6271	20.0439	51.9122	20.0746	54.2473	20.0955	56.9558	20.0744	59.7159	20.0544	62.345	20.0204	66.0882	20.0228	68.9393	19.9366	72.5583	19.8068	75.4377	19.6787
78322600	24.363	0.874362	4.32868e-08		28.7179	19.203	29.8067	19.2966	31.0729	19.4332	32.892	19.5055	34.968	19.5885	36.2618	19.7291	38.1767	19.8247	40.5826	19.864	43.1203	19.9581	45.0474	19.9969	47.3209	20.0385	49.7035	20.1048	51.8864	20.1408	54.2998	20.136	56.9749	20.126	59.7615	20.1432	62.3935	20.1366	66.1846	20.0031	68.9682	19.9677	72.5985	19.8564	75.4949	19.7268
78522400	24.3481	0.877075	4.32841e-08		28.7128	19.2472	29.7675	19.3327	31.0797	19.4551	32.8846	19.5793	34.9627	19.6425	36.2999	19.7711	38.189	19.861	40.5785	19.8966	43.153	19.984	45.0804	20.0317	47.3201	20.0871	49.6643	20.1664	51.9099	20.1728	54.2943	20.1975	56.9512	20.1924	59.7758	20.174	62.3872	20.1213	66.1431	20.1097	68.9938	19.9826	72.6394	19.9216	75.4708	19.7533
78722200	24.3613	0.878993	4.32921e-08		28.711	19.305	29.7873	19.4006	31.0809	19.5468	32.9027	19.5943	34.9701	19.6787	36.2876	19.8366	38.2304	19.9466	40.5714	19.965	43.1408	20.0452	45.0771	20.0771	47.3173	20.1292	49.6972	20.2162	51.8888	20.231	54.2479	20.2798	56.994	20.2583	59.7671	20.2394	62.3775	20.2118	66.1508	20.1395	68.9882	20.0541	72.5966	20.0322	75.4249	19.8138
78922000	24.3709	0.880805	4.32886e-08		28.7165	19.3574	29.7848	19.4564	31.0673	19.5696	32.8738	19.6579	34.9759	19.7396	36.3041	19.8729	38.2108	19.9916	40.5868	20.0314	43.1523	20.0977	45.1153	20.1416	47.3254	20.2104	49.6852	20.2447	51.9062	20.2464	54.3105	20.2497	56.9641	20.2547	59.777	20.248	62.5151	20.215	66.1745	20.2171	69.076	20.1361	72.6528	19.9886	75.5899	19.8704
79121800	24.3617	0.884371	4.33378e-08		28.7227	19.3803	29.8136	19.4901	31.0801	19.6356	32.9135	19.6902	34.9874	19.7961	36.2856	19.9164	38.2016	20.0398	40.6143	20.0341	43.1584	20.1259	45.1228	20.1943	47.3586	20.2441	49.7287	20.2841	51.9642	20.2846	54.3508	20.3536	56.9943	20.3394	59.7944	20.3263	62.4579	20.3154	66.1709	20.1797	69.0555	20.1778	72.6383	20.01	75.5305	19.8966
79321600	24.3685	0.886205	4.33303e-08		28.7406	19.4334	29.8032	19.5572	31.0944	19.6834	32.9154	19.7792	34.9741	19.835	36.2791	20.0204	38.2405	20.0568	40.6056	20.105	43.1805	20.2143	45.126	20.2386	47.38	20.3552	49.7392	20.3056	51.991	20.4023	54.2846	20.4161	57.048	20.4151	59.8435	20.3696	62.4598	20.3234	66.1917	20.3047	69.0763	20.1943	72.6766	20.0653	75.5504	19.9694
79521400	24.3709	0.888779	4.33513e-08		28.7367	19.4944	29.8034	19.5847	31.1132	19.6947	32.9002	19.797	34.9776	19.8897	36.33	20.031	38.1987	20.0971	40.5858	20.148	43.1736	20.2171	45.1569	20.2897	47.3788	20.3284	49.725	20.3678	51.9889	20.3974	54.3573	20.4335	57.0194	20.4314	59.8105	20.3851	62.4228	20.3992	66.1926	20.291	69.0865	20.1948	72.6433	20.0999	75.6033	19.962
79721200	24.367	0.891218	4.33543e-08		28.7074	19.5473	29.8122	19.6537	31.0939	19.7679	32.8985	19.8556	34.9779	19.9505	36.3009	20.1381	38.2516	20.1943	40.6202	20.2025	43.1854	20.2942	45.0973	20.3665	47.3646	20.4317	49.6839	20.4642	52.0021	20.4623	54.3112	20.4927	57.0192	20.4832	59.8276	20.4905	62.5008	20.4515	66.2266	20.4036	69.1151	20.3612	72.6962	20.1275	75.6365	20.0516
79921000	24.3711	0.893857	4.33812e-08		28.7078	19.5891	29.8033	19.7149	31.1028	19.8265	32.9039	19.9341	34.9958	20.0035	36.294	20.1689	38.2655	20.2598	40.6315	20.2929	43.1924	20.3557	45.1237	20.4303	47.3695	20.452	49.7504	20.4979	51.9523	20.5619	54.3705	20.5473	57.0969	20.5758	59.8338	20.5102	62.5011	20.5302	66.2673	20.4543	69.1213	20.4188	72.7227	20.2667	75.5752	20.1634
80120800	24.383	0.895892	4.33927e-08		28.7347	19.6619	29.8245	19.7759	31.0906	19.8665	32.9132	19.9451	35.013	20.0654	36.2909	20.1928	38.2642	20.3046	40.6135	20.3109	43.1923	20.4019	45.0961	20.443	47.4228	20.5122	49.746	20.533	51.9728	20.5976	54.3278	20.6096	57.0697	20.5822	59.8141	20.5993	62.5132	20.551	66.2108	20.4766	69.1338	20.4426	72.7286	20.3118	75.6209	20.1922
80320600	24.3787	0.897254	4.3343e-08		28.7576	19.7032	29.8339	19.7998	31.1112	19.9355	32.9287	20.0335	34.9738	20.1232	36.3233	20.2384	38.2408	20.3318	40.6113	20.388	43.1534	20.4831	45.106	20.5206	47.4149	20.5606	49.7832	20.6156	52.0076	20.6544	54.3434	20.6564	57.0576	20.6142	59.8671	20.6478	62.5065	20.67	66.3053	20.5762	69.1217	20.4788	72.7609	20.3219	75.5766	20.2311
80520400	24.3671	0.900331	4.33631e-08		28.7341	19.7399	29.8202	19.8722	31.1153	19.9703	32.9006	20.042	35.0187	20.1333	36.319	20.2973	38.2634	20.3839	40.6263	20.4049	43.2533	20.5093	45.1637	20.5582	47.4129	20.5926	49.7755	20.6659	51.9973	20.6882	54.3647	20.6472	57.0511	20.7218	59.8427	20.7279	62.5368	20.6257	66.3001	20.55	69.1394	20.5077	72.8053	20.359	75.6035	20.1999
80720200	24.3711	0.902907	4.33867e-08		28.7393	19.8074	29.8396	19.9233	31.11	20.0425	32.9344	20.122	35.0259	20.2075	36.3182	20.3658	38.2486	20.4559	40.6482	20.4558	43.2246	20.5948	45.1532	20.6238	47.3826	20.6319	49.7768	20.7134	52.0056	20.7678	54.3684	20.7796	57.1332	20.7645	59.8288	20.6979	62.5576	20.6848	66.2643	20.6422	69.1708	20.5901	72.768	20.4859	75.7322	20.3402
80920000	24.3705	0.904771	4.33678e-08		28.7714	19.8545	29.7981	19.9305	31.1183	20.072	32.9434	20.1486	35.014	20.2529	36.3391	20.4102	38.3097	20.4915	40.6898	20.5412	43.2314	20.621	45.1873	20.6709	47.4301	20.7097	49.81	20.7823	52.0868	20.7583	54.367	20.8092	57.1062	20.8016	59.8674	20.7524	62.5841	20.7843	66.2713	20.6728	69.1312	20.6083	72.7525	20.484	75.6384	20.32
81119800	24.3852	0.906826	4.33854e-08		28.7628	19.9025	29.8312	20.0204	31.1069	20.1138	32.9053	20.2036	35.0371	20.3367	36.3417	20.4821	38.2437	20.549	40.6539	20.5774	43.1966	20.6757	45.1603	20.696	47.4336	20.7905	49.8006	20.8301	52.0156	20.8674	54.4276	20.8593	57.1463	20.838	59.8725	20.8403	62.557	20.7963	66.2197	20.7204	69.1526	20.6147	72.771	20.5604	75.6827	20.4419
81319600	24.3599	0.910554	4.34116e-08		28.7351	19.951	29.8328	20.0567	31.1145	20.1787	32.9175	20.2919	35.01	20.3802	36.3449	20.5082	38.2775	20.6167	40.689	20.6352	43.2349	20.7316	45.2042	20.7854	47.428	20.8143	49.8045	20.8675	52.029	20.8652	54.4407	20.8922	57.1724	20.9403	59.9527	20.8841	62.5984	20.8893	66.2955	20.7627	69.2021	20.6435	72.8015	20.5362	75.6938	20.4483
81519400	24.3698	0.91351	4.34635e-08		28.7634	19.9958	29.814	20.1219	31.1247	20.2241	32.9485	20.3113	35.0201	20.4146	36.3427	20.5603	38.282	20.6462	40.6556	20.6898	43.2567	20.7767	45.1605	20.8342	47.4383	20.8571	49.7901	20.9288	52.0498	20.9582	54.3916	20.9577	57.1625	20.992	59.9325	20.9127	62.5602	20.9944	66.3287	20.8174	69.1124	20.77	72.7961	20.6377	75.7285	20.5498
81719200	24.3834	0.914313	4.34194e-08		28.7477	20.0442	29.8222	20.169	31.1223	20.2992	32.9145	20.3957	35.0175	20.4487	36.3475	20.6169	38.3018	20.7027	40.6625	20.7128	43.243	20.7919	45.1958	20.8461	47.4468	20.9162	49.775	20.976	52.0004	20.9813	54.4127	21.0164	57.1511	20.9987	59.9457	20.9269	62.5973	20.9474	66.3694	20.9155	69.1453	20.7661	72.8445	20.7136	75.7583	20.579
81919000	24.3774	0.916682	4.34152e-08		28.7721	20.1114	29.8447	20.2409	31.1338	20.3265	32.9567	20.4265	35.0392	20.5337	36.3685	20.6857	38.3171	20.7499	40.6735	20.7708	43.2842	20.9173	45.1912	20.9216	47.4467	21.0011	49.8398	21.0656	52.0312	21.0452	54.4416	21.0575	57.1425	21.069	59.9365	21.0228	62.5939	21.0292	66.3346	20.8973	69.2593	20.8456	72.8772	20.7333	75.8195	20.6634
82118800	24.3914	0.917334	4.33653e-08		28.773	20.1431	29.8685	20.2705	31.127	20.4279	32.9577	20.5003	35.0497	20.5563	36.3748	20.7332	38.31	20.8298	40.6643	20.842	43.2601	20.9585	45.2026	20.9748	47.4671	21.0539	49.8413	21.1352	52.1003	21.1188	54.4641	21.1234	57.1606	21.0944	59.9971	21.1259	62.6216	21.0949	66.3798	21.0169	69.1805	20.9216	72.8143	20.7702	75.7879	20.7072
82318600	24.3796	0.921013	4.34125e-08		28.7764	20.2085	29.8578	20.3274	31.1427	20.4491	32.9618	20.5333	35.0536	20.6362	36.3704	20.7622	38.2941	20.8575	40.7247	20.878	43.2581	20.9989	45.2197	21.0105	47.4654	21.0752	49.8046	21.099	52.1102	21.1313	54.4753	21.2006	57.2077	21.114	59.9798	21.1475	62.6484	21.1153	66.383	21.0081	69.2631	20.9371	72.8876	20.8209	75.7627	20.6731
82518400	24.3951	0.922563	4.34078e-08		28.7608	20.2637	29.8397	20.336	31.1393	20.4855	32.9328	20.5815	35.0483	20.6609	36.3914	20.7944	38.302	20.9144	40.7053	20.949	43.2645	21.0293	45.2263	21.0795	47.4951	21.1319	49.8636	21.1559	52.0549	21.2074	54.4724	21.1977	57.1778	21.2236	59.9737	21.1696	62.5798	21.1687	66.3837	21.0716	69.2492	21.0003	72.92	20.8626	75.7841	20.7395
82718200	24.3878	0.925577	4.34314e-08		28.7599	20.3283	29.8536	20.43	31.1415	20.5524	32.9499	20.6349	35.0625	20.7231	36.3825	20.8984	38.3196	21.0006	40.7216	21.0013	43.2908	21.0918	45.2107	21.1201	47.5147	21.2054	49.8544	21.2491	52.0933	21.2528	54.4567	21.2749	57.1534	21.2592	60	21.278	62.6703	21.2142	66.422	21.1228	69.2938	21.1023	72.8838	20.9642	75.7948	20.8176
82918000	24.3886	0.927431	4.34151e-08		28.7787	20.3384	29.8644	20.4794	31.1344	20.5919	32.9455	20.668	35.0503	20.8017	36.3901	20.9588	38.3257	21.0495	40.6805	21.0426	43.276	21.1394	45.2318	21.1992	47.511	21.2596	49.8275	21.2919	52.1189	21.2927	54.4865	21.3324	57.221	21.3347	60.0233	21.2906	62.6435	21.272	66.4511	21.214	69.2887	21.1216	72.8591	20.9847	75.8142	20.8482
83117800	24.379	0.931112	4.34655e-08		28.7451	20.4089	29.8531	20.5091	31.1591	20.6266	32.9699	20.7209	35.0582	20.8284	36.3742	20.9946	38.3214	21.0795	40.7426	21.0889	43.3099	21.1714	45.2587	21.2262	47.508	21.3262	49.8787	21.3653	52.1536	21.3495	54.4807	21.3908	57.2137	21.3603	60.0048	21.3235	62.6811	21.3116	66.4671	21.245	69.3582	21.1836	72.9244	21.058	75.9046	20.8952
83317600	24.4065	0.931626	4.3434e-08		28.767	20.4569	29.8629	20.5989	31.1537	20.6849	32.9703	20.7775	35.0561	20.8924	36.3832	21.0311	38.3067	21.1148	40.7112	21.1387	43.2758	21.2247	45.2223	21.2572	47.4986	21.352	49.879	21.4127	52.1086	21.4348	54.4522	21.434	57.2073	21.4585	60.0196	21.4518	62.6995	21.3912	66.4371	21.2796	69.3585	21.2238	72.9024	21.1396	75.829	20.9716
83517400	24.3951	0.933831	4.34125e-08		28.7675	20.5161	29.8572	20.6185	31.1522	20.7617	32.9537	20.8612	35.0863	20.9539	36.3847	21.0978	38.3389	21.1875	40.7463	21.206	43.3028	21.2821	45.2417	21.3394	47.5114	21.4042	49.8823	21.4473	52.1054	21.439	54.4928	21.4871	57.2397	21.5458	60.0713	21.4537	62.6781	21.4448	66.4625	21.3499	69.3238	21.2344	72.9671	21.1606	75.7913	21.0372
83717200	24.4036	0.936115	4.343e-08		28.7884	20.5747	29.8744	20.677	31.1695	20.8	32.9701	20.9035	35.0846	20.9903	36.388	21.1095	38.3404	21.2154	40.7424	21.3025	43.3132	21.3434	45.2637	21.3976	47.5502	21.4489	49.9321	21.4788	52.1286	21.5076	54.5045	21.5348	57.2316	21.5367	60.0645	21.4888	62.7094	21.4815	66.5127	21.395	69.4189	21.3534	73.0058	21.1413	75.903	21.025
83917000	24.3913	0.939329	4.34532e-08		28.7897	20.6082	29.8685	20.7295	31.1615	20.8625	32.9633	20.9325	35.0692	21.0595	36.3856	21.1979	38.3518	21.2758	40.7191	21.2903	43.3411	21.3883	45.2839	21.4714	47.5336	21.5026	49.8668	21.5514	52.163	21.5898	54.5402	21.6271	57.2771	21.5664	60.0783	21.6099	62.7558	21.5898	66.4521	21.5005	69.3302	21.3653	73.0417	21.2713	75.9482	21.097
84116800	24.4231	0.94017	4.34456e-08		28.7652	20.641	29.8621	20.7707	31.1601	20.8993	32.9809	20.986	35.0851	21.1026	36.4108	21.2296	38.3674	21.3304	40.7289	21.3591	43.3254	21.4299	45.2767	21.498	47.5217	21.5636	49.8959	21.6172	52.1702	21.5722	54.5342	21.6072	57.224	21.6125	60.0581	21.617	62.7368	21.5802	66.508	21.4898	69.3841	21.4768	72.9909	21.2749	75.8966	21.1435
84316600	24.3974	0.94353	4.34517e-08		28.8186	20.7276	29.8743	20.8654	31.1709	20.9482	32.9907	21.0709	35.112	21.1556	36.4054	21.2643	38.3596	21.3724	40.7793	21.4525	43.3232	21.5296	45.3051	21.541	47.5746	21.6169	49.9461	21.657	52.1773	21.703	54.5706	21.7051	57.2624	21.6653	60.0943	21.6914	62.7774	21.631	66.5577	21.5683	69.461	21.4892	73.0519	21.3409	75.8795	21.1688
84516400	24.3892	0.945852	4.34411e-08		28.8056	20.7641	29.8743	20.8647	31.1892	20.995	33.0057	21.1037	35.0718	21.1625	36.416	21.3426	38.355	21.4255	40.7475	21.4839	43.3293	21.5096	45.303	21.5837	47.5565	21.6758	49.9302	21.679	52.2012	21.7268	54.5726	21.7412	57.2931	21.7209	60.1226	21.7012	62.818	21.6757	66.4774	21.5829	69.4277	21.5476	73.109	21.3355	75.9942	21.2275
84716200	24.4149	0.949031	4.353e-08		28.7809	20.8242	29.8732	20.9175	31.2006	21.0305	32.9847	21.1324	35.0793	21.2243	36.4028	21.3762	38.3655	21.4583	40.7484	21.4748	43.3403	21.5819	45.283	21.6454	47.5859	21.7118	49.9284	21.733	52.1885	21.7784	54.5525	21.7702	57.2983	21.7743	60.0931	21.7393	62.7903	21.7153	66.5666	21.5998	69.4075	21.5368	73.0688	21.3983	76.0094	21.3475
84916000	24.4041	0.949543	4.34319e-08		28.7707	20.8813	29.8693	21.0021	31.2003	21.1158	33.0012	21.2423	35.1015	21.312	36.4352	21.4344	38.3656	21.5548	40.7952	21.6093	43.3256	21.6212	45.337	21.754	47.5677	21.7782	49.9345	21.7839	52.2013	21.8357	54.5955	21.8518	57.2962	21.8585	60.1142	21.776	62.8462	21.8514	66.5911	21.6805	69.4509	21.6302	73.1022	21.462	75.9708	21.3244
85115800	24.4011	0.952694	4.34682e-08		28.8227	20.9119	29.9247	21.0076	31.19	21.1628	33.0161	21.24	35.1128	21.3328	36.4285	21.5211	38.4125	21.5949	40.7944	21.6157	43.401	21.716	45.3597	21.7566	47.585	21.8135	49.9877	21.849	52.2256	21.849	54.605	21.8514	57.3194	21.9209	60.1323	21.8318	62.8405	21.8305	66.5911	21.7353	69.4451	21.5875	73.1155	21.4761	76.0107	21.3042
85315600	24.3936	0.956521	4.35274e-08		28.8066	20.9867	29.8675	21.0863	31.2023	21.2339	33.0197	21.3074	35.109	21.4036	36.4294	21.5583	38.3921	21.6489	40.7789	21.6745	43.3765	21.7689	45.33	21.8244	47.5839	21.9003	49.9683	21.9025	52.2626	21.9722	54.5554	21.9439	57.3467	21.9634	60.1394	21.8602	62.8036	21.887	66.6303	21.8115	69.5752	21.7322	73.1153	21.518	76.0366	21.4698
85515400	24.43	0.956648	4.34962e-08		28.7534	21.0072	29.8892	21.1536	31.1658	21.2925	33.008	21.3505	35.1198	21.4675	36.4352	21.6206	38.3887	21.699	40.7598	21.7617	43.3997	21.8261	45.3117	21.8913	47.6101	21.9494	49.9551	22.0304	52.2271	22.006	54.593	22.0044	57.3027	22.0155	60.1387	21.9654	62.8351	21.9527	66.572	21.8932	69.4641	21.8091	73.1416	21.6064	76.032	21.5074
85715200	24.4387	0.958979	4.3516e-08		28.8216	21.0542	29.8969	21.1924	31.2041	21.3341	33.0353	21.4246	35.1487	21.5282	36.4496	21.6575	38.4204	21.7458	40.803	21.8051	43.4327	21.8496	45.3276	21.9193	47.5968	21.988	50.0286	22.0109	52.2501	22.0648	54.6637	22.0518	57.3833	22.0684	60.1327	22.056	62.8418	21.991	66.6182	21.9188	69.4752	21.7532	73.1668	21.6344	76.0425	21.5346
85915000	24.4347	0.960154	4.3461e-08		28.8256	21.1148	29.8889	21.213	31.2003	21.3603	33.0343	21.4402	35.1352	21.5562	36.47	21.7021	38.4213	21.7968	40.7877	21.8318	43.3939	21.9324	45.3686	22.0021	47.6354	22.0333	49.9868	22.0176	52.2858	22.0652	54.6556	22.046	57.3841	22.1006	60.1838	22.0819	62.844	22.0271	66.5933	21.928	69.5343	21.8655	73.1569	21.6967	76.1282	21.5459
86114800	24.434	0.963031	4.34887e-08		28.8153	21.1264	29.8923	21.2476	31.2381	21.3907	33.052	21.4878	35.1411	21.5754	36.4454	21.7771	38.4248	21.8335	40.8146	21.8801	43.3896	21.9622	45.3361	22.0254	47.6673	22.0478	49.9898	22.0768	52.2278	22.0918	54.5839	22.1615	57.3713	22.1209	60.1837	22.1166	62.8493	22.0829	66.6685	21.9831	69.5488	21.9191	73.2013	21.7281	76.0851	21.6023
86314600	24.4245	0.966625	4.35331e-08		28.8028	21.206	29.9197	21.3358	31.1866	21.4626	33.0097	21.5705	35.1554	21.679	36.4559	21.8009	38.3968	21.8851	40.8179	21.9254	43.4011	22.0096	45.3478	22.0977	47.6076	22.1099	49.9983	22.1891	52.2292	22.1906	54.6589	22.1963	57.378	22.1781	60.1991	22.177	62.8877	22.1354	66.6365	22.038	69.5458	21.9926	73.1563	21.8995	76.1157	21.6717
86514400	24.4557	0.966373	4.34768e-08		28.8026	21.259	29.9367	21.3938	31.1926	21.4927	33.0336	21.5992	35.1439	21.725	36.4684	21.869	38.4302	21.9511	40.7976	22.0164	43.3954	22.0523	45.3625	22.1214	47.6103	22.205	50.0286	22.2406	52.2883	22.2318	54.6839	22.2763	57.3963	22.285	60.1784	22.2526	62.8437	22.1886	66.6223	22.0709	69.5494	22.0451	73.2131	21.8755	76.1172	21.7298
86714200	24.4285	0.970816	4.35275e-08		28.8307	21.3241	29.9122	21.4196	31.2197	21.5645	33.0305	21.6917	35.146	21.746	36.4814	21.9248	38.4462	21.9874	40.8186	22.0226	43.4065	22.1105	45.3798	22.1891	47.6594	22.2112	50.0361	22.2597	52.254	22.2859	54.6905	22.2866	57.4159	22.3212	60.2163	22.2719	62.8892	22.24	66.6694	22.1791	69.5476	22.068	73.2492	21.9501	76.1088	21.8179
86914000	24.437	0.972276	4.35078e-08		28.8223	21.3746	29.9258	21.4815	31.2163	21.6197	33.0476	21.7226	35.1265	21.8112	36.4399	21.9676	38.4385	22.0437	40.8238	22.0912	43.4614	22.1585	45.3777	22.267	47.6343	22.2728	49.994	22.3331	52.2784	22.3355	54.6705	22.385	57.4031	22.3512	60.2474	22.3106	62.8965	22.3065	66.705	22.1768	69.5458	22.1078	73.2077	21.8924	76.1585	21.8053
87113800	24.4305	0.975539	4.35421e-08		28.8424	21.4052	29.9042	21.54	31.2332	21.6737	33.0776	21.7479	35.1606	21.8769	36.4901	22.021	38.4293	22.0922	40.8129	22.1387	43.4579	22.2284	45.392	22.2931	47.6675	22.3333	50.016	22.3967	52.3041	22.389	54.7104	22.3838	57.4508	22.3801	60.2186	22.3979	62.9073	22.3931	66.6936	22.2386	69.6358	22.1684	73.2409	21.9518	76.1544	21.9279
87313600	24.4508	0.97645	4.35192e-08		28.858	21.4804	29.9234	21.627	31.2182	21.7353	33.0649	21.8036	35.1806	21.9271	36.5103	22.0665	38.4466	22.1774	40.8782	22.1993	43.4665	22.2834	45.4206	22.3579	47.7182	22.4205	50.0488	22.473	52.3403	22.4536	54.727	22.4617	57.4535	22.4714	60.2885	22.4261	62.9779	22.4248	66.7362	22.3321	69.6513	22.2426	73.3241	22.0511	76.1368	21.9483
87513400	24.4525	0.979158	4.35433e-08		28.8493	21.5141	29.9452	21.6515	31.2513	21.7823	33.0418	21.8609	35.1695	21.9801	36.529	22.1233	38.4552	22.2037	40.8716	22.2224	43.4644	22.3313	45.4319	22.3871	47.6845	22.4406	50.0616	22.4853	52.2933	22.5063	54.7449	22.51	57.4963	22.5357	60.2758	22.5057	62.9652	22.4463	66.7358	22.324	69.7026	22.2493	73.2738	22.1014	76.161	21.9846
87713200	24.4612	0.980654	4.3526e-08		28.8602	21.5782	29.9552	21.7078	31.2688	21.818	33.0999	21.9398	35.1768	22.0243	36.5157	22.1714	38.4728	22.2764	40.8526	22.325	43.4865	22.3743	45.4363	22.4336	47.7135	22.5223	50.0808	22.5338	52.335	22.5467	54.7602	22.5845	57.5087	22.5305	60.3135	22.5783	62.9663	22.5315	66.7192	22.4358	69.5939	22.3477	73.3126	22.1508	76.2605	22.001
87913000	24.4572	0.98399	4.35676e-08		28.8721	21.6263	29.9488	21.7456	31.2756	21.8451	33.0973	21.9615	35.2012	22.0571	36.5127	22.2343	38.4798	22.3255	40.8665	22.3419	43.4893	22.4062	45.4324	22.5023	47.7287	22.5377	50.1033	22.5968	52.3738	22.5701	54.7036	22.6034	57.5081	22.6138	60.267	22.6078	62.9991	22.5015	66.785	22.4457	69.7219	22.3603	73.3461	22.1746	76.3008	22.0405
88112800	24.4555	0.986201	4.35636e-08		28.8775	21.706	29.948	21.804	31.274	21.9322	33.078	22.0388	35.2216	22.1225	36.5313	22.2753	38.4928	22.3468	40.9281	22.3967	43.5048	22.4767	45.4522	22.5571	47.7386	22.6175	50.1352	22.6315	52.3891	22.6766	54.806	22.642	57.544	22.6284	60.3025	22.6306	63.0179	22.6088	66.8388	22.5236	69.7767	22.4027	73.3739	22.2411	76.2906	22.0579
88312600	24.4402	0.989014	4.35616e-08		28.8816	21.7326	29.9449	21.845	31.2804	21.9849	33.1066	22.0499	35.2329	22.192	36.5271	22.3325	38.4862	22.4111	40.9304	22.4393	43.5069	22.5236	45.4474	22.609	47.766	22.672	50.1443	22.699	52.3769	22.7193	54.7762	22.7061	57.5114	22.6795	60.3498	22.692	63.0153	22.6171	66.87	22.535	69.7367	22.488	73.3738	22.268	76.3812	22.1332
88512400	24.4432	0.990697	4.35426e-08		28.8262	21.7941	29.9746	21.8785	31.2645	22.0144	33.0815	22.1397	35.2054	22.2138	36.5304	22.3843	38.4971	22.4856	40.8888	22.5081	43.5064	22.562	45.4832	22.6413	47.7506	22.6713	50.1157	22.7747	52.4093	22.7378	54.8114	22.777	57.5415	22.7451	60.3403	22.6861	63.0624	22.7295	66.8503	22.5778	69.6375	22.491	73.387	22.3616	76.3367	22.1867
88712200	24.4282	0.994619	4.35898e-08		28.8602	21.8447	29.9535	21.9706	31.2569	22.0909	33.0931	22.1737	35.2068	22.3045	36.5409	22.4544	38.5296	22.547	40.8834	22.5646	43.5207	22.6765	45.4833	22.6893	47.7599	22.7797	50.1484	22.7993	52.4085	22.7907	54.8112	22.8538	57.5291	22.8584	60.3628	22.812	62.9952	22.841	66.8418	22.6685	69.7712	22.6185	73.3983	22.4249	76.3619	22.2554
88912000	24.4466	0.995266	4.35529e-08		28.8704	21.895	29.9441	22.0089	31.225	22.1406	33.0788	22.2375	35.1829	22.3536	36.5098	22.4882	38.4735	22.5964	40.898	22.63	43.4791	22.7245	45.4851	22.749	47.7322	22.888	50.1087	22.8515	52.4221	22.93	54.7951	22.9093	57.5567	22.8951	60.3261	22.8751	63.0367	22.8249	66.8902	22.7632	69.7267	22.644	73.4328	22.5338	76.2733	22.4437
89111800	24.4531	0.998286	4.35987e-08		28.8727	21.923	29.9732	22.037	31.2732	22.1723	33.1027	22.3058	35.2168	22.3595	36.5723	22.5365	38.5181	22.6249	40.9014	22.6784	43.5037	22.7483	45.482	22.8307	47.7779	22.8839	50.1804	22.9079	52.432	22.9419	54.7946	22.9103	57.6027	22.9337	60.3891	22.862	63.0896	22.8465	66.923	22.7292	69.7256	22.6393	73.4755	22.5292	76.4171	22.3779
89311600	24.4599	0.999772	4.3578e-08		28.8509	22.019	29.9479	22.1218	31.2503	22.2425	33.0986	22.3393	35.2112	22.4371	36.5739	22.5898	38.5093	22.6965	40.9434	22.7121	43.5389	22.8117	45.4908	22.8596	47.8236	22.9603	50.1712	22.9634	52.4261	23.0151	54.8237	22.9752	57.5867	22.9827	60.3477	22.9497	63.1082	22.9722	66.9036	22.8035	69.7901	22.7508	73.4516	22.6122	76.4523	22.4653
89511400	24.4677	1.0012	4.35566e-08		28.8784	22.0547	29.9801	22.2118	31.2586	22.2806	33.1158	22.4084	35.2296	22.5156	36.5393	22.6832	38.5457	22.7359	40.94	22.7848	43.5197	22.9182	45.5082	22.9576	47.782	22.9776	50.1437	23.0112	52.4583	23.0708	54.8241	23.0214	57.5724	23.0485	60.3963	23.0408	63.0793	22.9861	66.852	22.9011	69.799	22.7852	73.4631	22.6352	76.3492	22.4639
89711200	24.4519	1.00436	4.35685e-08		28.8684	22.0888	30.0031	22.1972	31.3112	22.3104	33.1122	22.4382	35.2274	22.49	36.5645	22.6793	38.5548	22.777	40.9373	22.7875	43.5573	22.8799	45.5296	22.9384	47.7717	23.0108	50.185	23.0472	52.4188	23.0084	54.8726	23.0627	57.6058	23.0298	60.4197	23.0341	63.1311	23.0089	66.8624	22.8621	69.8485	22.7569	73.496	22.683	76.4429	22.4859
89911000	24.4742	1.00637	4.35986e-08		28.8499	22.1313	29.9604	22.2796	31.2944	22.386	33.1356	22.4871	35.2337	22.6065	36.5404	22.7514	38.5387	22.8493	40.9215	22.8725	43.5461	22.9596	45.5087	23.0507	47.7608	23.0974	50.1802	23.1186	52.4358	23.1281	54.8837	23.1749	57.6198	23.1362	60.4122	23.1179	63.1171	23.0604	66.9138	22.9672	69.7909	22.8602	73.4891	22.7486	76.3941	22.5436
90110800	24.472	1.00818	4.35765e-08		28.9158	22.1756	29.9808	22.3003	31.2804	22.4759	33.1151	22.5305	35.2465	22.6635	36.5776	22.8149	38.5566	22.9021	40.9138	22.9226	43.5336	22.9878	45.5165	23.0794	47.8133	23.1056	50.1742	23.2132	52.4963	23.1799	54.8426	23.2179	57.6547	23.1688	60.4314	23.1141	63.1677	23.1287	66.8984	22.9975	69.7714	22.9157	73.4849	22.8294	76.401	22.6102
90310600	24.4568	1.01164	4.3602e-08		28.8881	22.249	29.9662	22.3658	31.3027	22.5082	33.1352	22.6019	35.2628	22.7021	36.5883	22.8356	38.5637	22.9286	40.9603	22.9889	43.5628	23.1067	45.5443	23.128	47.8216	23.1752	50.2112	23.2327	52.4784	23.2741	54.8709	23.2604	57.6399	23.2381	60.4554	23.227	63.2033	23.152	66.9562	23.0137	69.8588	22.9518	73.5824	22.8049	76.4536	22.6774
90510400	24.4437	1.01543	4.36454e-08		28.876	22.274	29.972	22.4168	31.3026	22.5504	33.1366	22.6242	35.2551	22.7205	36.5698	22.8757	38.5707	23.001	40.9684	23.0099	43.5925	23.1271	45.5272	23.1713	47.83	23.252	50.2208	23.27	52.4755	23.2738	54.8863	23.3108	57.6272	23.2889	60.4774	23.2882	63.161	23.2088	66.9829	23.1171	69.8813	23.0129	73.5246	22.8647	76.486	22.7344
90710200	24.4702	1.01582	4.36133e-08		28.9084	22.3516	29.9737	22.4736	31.3043	22.6187	33.1231	22.7173	35.2554	22.8105	36.5881	22.9416	38.5714	23.055	40.9987	23.09	43.6057	23.159	45.5637	23.2309	47.831	23.2798	50.2612	23.3344	52.5056	23.3333	54.9179	23.3282	57.6611	23.3611	60.5098	23.2869	63.1927	23.2854	66.9659	23.1847	69.8659	23.067	73.6085	22.8801	76.4912	22.7355
90910000	24.4779	1.01829	4.3637e-08		28.9079	22.406	29.9654	22.5189	31.313	22.6374	33.1266	22.7645	35.2265	22.8585	36.5969	23.0007	38.5502	23.1253	40.9935	23.1301	43.572	23.2594	45.5356	23.276	47.8423	23.3515	50.2357	23.361	52.5256	23.3738	54.9145	23.3913	57.6564	23.4147	60.5123	23.3636	63.1921	23.313	66.9913	23.2099	69.9111	23.115	73.5676	22.9674	76.4531	22.812
91109800	24.4775	1.02002	4.36143e-08		28.9346	22.4551	30.0019	22.563	31.3205	22.6947	33.1275	22.8219	35.2683	22.913	36.5895	23.0389	38.581	23.1636	40.998	23.2161	43.6216	23.2677	45.604	23.3065	47.8803	23.3847	50.2819	23.4164	52.5443	23.4515	54.9356	23.4758	57.6843	23.4768	60.5417	23.3944	63.2193	23.411	67.011	23.246	69.9974	23.1109	73.5858	23.0149	76.5731	22.9592
91309600	24.4966	1.02192	4.36342e-08		28.9085	22.5235	29.9733	22.6198	31.2945	22.7603	33.1594	22.8583	35.2597	22.9545	36.6069	23.1198	38.5898	23.1948	40.9795	23.2687	43.599	23.3461	45.5692	23.3755	47.8197	23.4419	50.273	23.449	52.6092	23.4807	54.8783	23.5119	57.6747	23.5081	60.5597	23.5085	63.2268	23.4027	67.0338	23.2949	69.9387	23.212	73.6324	23.0166	76.538	22.9223
91509400	24.4737	1.02415	4.35933e-08		28.9025	22.5709	30.0012	22.6836	31.3093	22.8076	33.1348	22.8977	35.2606	22.9932	36.6182	23.1886	38.6037	23.2484	40.987	23.3131	43.6147	23.4008	45.5953	23.4225	47.8784	23.4812	50.2475	23.5224	52.6023	23.5375	54.9496	23.52	57.7418	23.5217	60.5323	23.4658	63.2039	23.4737	67.0534	23.3687	69.9632	23.2563	73.6649	23.0949	76.6048	22.9174
91709200	24.4776	1.02764	4.36534e-08		28.9074	22.6094	29.9901	22.7127	31.3305	22.841	33.137	22.9516	35.2754	23.0638	36.6263	23.2038	38.5773	23.315	40.9814	23.3472	43.6028	23.4132	45.5829	23.4711	47.8631	23.5151	50.2749	23.5954	52.5337	23.608	54.9126	23.6371	57.6687	23.6275	60.5355	23.554	63.2486	23.5048	67.0458	23.4582	69.9319	23.3686	73.6266	23.2032	76.5877	23.0552
91909000	24.4886	1.02918	4.36432e-08		28.9191	22.6351	30.0261	22.7869	31.3302	22.9115	33.1726	23.0118	35.3111	23.0648	36.6262	23.2757	38.5899	23.3466	41.0006	23.3892	43.6313	23.4544	45.6249	23.5188	47.8892	23.5401	50.2991	23.6416	52.5981	23.6385	54.9601	23.6649	57.7267	23.592	60.5844	23.5883	63.2855	23.5445	67.067	23.3976	70.0178	23.3983	73.6417	23.2199	76.5911	23.085
92108800	24.4822	1.03149	4.36348e-08		28.9215	22.7071	30.0403	22.8268	31.3548	22.9567	33.1734	23.0569	35.3016	23.1398	36.6131	23.3224	38.5884	23.4151	41.0441	23.4375	43.6385	23.4934	45.5758	23.5749	47.906	23.6503	50.2941	23.6492	52.5552	23.6382	54.9723	23.6928	57.7473	23.6817	60.5072	23.6242	63.2946	23.6402	67.0665	23.5181	69.9899	23.3403	73.6214	23.1907	76.6258	23.094
92308600	24.5099	1.03381	4.36879e-08		28.919	22.7807	30.0374	22.9115	31.362	23.0255	33.1678	23.1232	35.3131	23.2168	36.6304	23.3763	38.6226	23.5064	40.9996	23.5011	43.6392	23.5838	45.6214	23.6395	47.9143	23.6944	50.2917	23.7319	52.58	23.7503	54.9891	23.7505	57.772	23.7649	60.595	23.7276	63.299	23.6998	67.0722	23.5657	69.9695	23.4335	73.665	23.2459	76.5872	23.1743
92508400	24.5145	1.03487	4.36465e-08		28.9459	22.8172	30.0268	22.9252	31.3373	23.0719	33.1786	23.1788	35.3297	23.2535	36.6613	23.4188	38.6209	23.5123	41.0609	23.5853	43.6789	23.6302	45.6203	23.7044	47.9374	23.7492	50.3299	23.7942	52.589	23.8087	55.0059	23.7972	57.7628	23.7525	60.6522	23.7534	63.2929	23.7171	67.1094	23.6042	70.0616	23.5051	73.7352	23.3764	76.6191	23.2176
92708200	24.4758	1.03992	4.36958e-08		28.944	22.8606	30.0336	22.9774	31.378	23.0908	33.1894	23.2325	35.3045	23.3192	36.664	23.4834	38.6183	23.5476	41.0705	23.5711	43.6696	23.7049	45.6694	23.7338	47.9759	23.7843	50.3711	23.8154	52.6364	23.8053	54.9961	23.8672	57.7757	23.8162	60.6383	23.7949	63.3297	23.8098	67.1438	23.6427	70.0467	23.5265	73.7488	23.3229	76.6909	23.1536
92908000	24.4766	1.04145	4.36673e-08		28.9575	22.9022	30.0224	23.0215	31.3513	23.1839	33.1668	23.2865	35.3114	23.3716	36.6267	23.5851	38.6431	23.6273	41.0031	23.6537	43.6632	23.7841	45.6284	23.8308	47.9387	23.8675	50.3361	23.8986	52.6197	23.915	54.9946	23.9261	57.768	23.9573	60.6469	23.8734	63.4042	23.9008	67.1429	23.7807	70.0494	23.6796	73.8313	23.4732	76.7292	23.3692
93107800	24.4724	1.04411	4.36772e-08		28.9358	22.9527	30.0492	23.1129	31.3568	23.2128	33.1732	23.3393	35.3239	23.4054	36.6671	23.6014	38.6354	23.7025	41.0478	23.7084	43.6117	23.8063	45.6676	23.8474	47.9633	23.8985	50.3216	23.9251	52.6562	23.9383	55.0481	23.9641	57.791	23.9272	60.5827	23.9024	63.3318	23.8785	67.1888	23.7482	70.0861	23.6258	73.75	23.4652	76.6641	23.2809
93307600	24.5106	1.04489	4.36847e-08		28.9286	23.0042	30.0369	23.1295	31.3701	23.2716	33.1989	23.3703	35.3265	23.4712	36.6506	23.6348	38.6289	23.7212	41.042	23.761	43.6966	23.8239	45.633	23.9118	47.9348	23.9484	50.3907	23.9626	52.6048	23.9965	55.0604	23.9701	57.8199	24.0114	60.6352	23.9921	63.3016	23.9652	67.1742	23.8225	70.0783	23.6857	73.7777	23.5185	76.7146	23.3445
93507400	24.5327	1.04714	4.37244e-08		28.9737	23.0694	30.0374	23.1959	31.3914	23.3221	33.1941	23.4577	35.3753	23.515	36.6674	23.6834	38.6387	23.7669	41.0568	23.802	43.73	23.9009	45.6947	23.9499	47.9545	23.9831	50.3515	24.0699	52.6619	24.0328	55.0599	24.0934	57.7938	24.0641	60.6566	24.0061	63.3993	24.0246	67.2061	23.8535	70.0793	23.7406	73.7826	23.6226	76.6964	23.4121
93707200	24.5125	1.04855	4.36539e-08		28.957	23.1223	30.0374	23.2437	31.3381	23.3875	33.1732	23.4933	35.3124	23.5861	36.6771	23.7512	38.6755	23.8711	41.0902	23.8834	43.7001	23.9258	45.6465	24.002	48.0002	24.0963	50.3586	24.1179	52.678	24.1224	55.06	24.1467	57.8194	24.1335	60.6729	24.0684	63.4502	24.017	67.193	23.9756	70.0981	23.8221	73.7208	23.6399	76.7079	23.4951
93907000	24.5032	1.05304	4.37309e-08		28.9797	23.1678	30.0177	23.2858	31.389	23.4401	33.2304	23.5241	35.3321	23.6176	36.6922	23.7582	38.6504	23.9207	41.0959	23.9096	43.6977	24.0217	45.6958	24.0323	47.9703	24.1241	50.3831	24.1628	52.6364	24.0933	55.0483	24.1539	57.8091	24.2145	60.6068	24.1492	63.3902	24.1265	67.1507	24.0295	70.1181	23.8775	73.8368	23.6799	76.7218	23.5569
94106800	24.5166	1.05349	4.36808e-08		28.9583	23.237	30.0573	23.3521	31.3467	23.4964	33.2334	23.5923	35.3194	23.6946	36.704	23.8966	38.6762	23.9582	41.0636	23.9802	43.7171	24.0502	45.6673	24.1155	48.015	24.1989	50.4335	24.2328	52.6769	24.2152	55.1364	24.2337	57.8782	24.2384	60.6972	24.1905	63.4694	24.1988	67.2716	24.0412	70.1693	23.968	73.8426	23.7426	76.8285	23.6683
94306600	24.5059	1.05632	4.36862e-08		28.9492	23.2716	30.0648	23.3954	31.3776	23.5362	33.193	23.6343	35.3549	23.736	36.6904	23.9328	38.6431	23.9951	41.1275	24.0316	43.7349	24.1115	45.7356	24.1597	48.0191	24.2468	50.4049	24.2504	52.6977	24.2052	55.0979	24.2768	57.8636	24.2511	60.7037	24.2165	63.4527	24.2802	67.3049	24.0986	70.1538	23.9655	73.8303	23.7235	76.8364	23.6411
94506400	24.533	1.0582	4.37198e-08		28.959	23.3082	30.0525	23.4694	31.3653	23.5965	33.2164	23.682	35.3574	23.8078	36.6854	23.9781	38.6792	24.0145	41.0757	24.0748	43.7431	24.1525	45.7361	24.2287	47.9641	24.2803	50.4046	24.2963	52.7154	24.3153	55.1367	24.3313	57.9057	24.3126	60.676	24.3252	63.4434	24.2486	67.2214	24.0696	70.169	23.999	73.8834	23.839	76.8922	23.6704
94706200	24.543	1.06002	4.37206e-08		28.9999	23.3795	30.0764	23.4733	31.4048	23.6033	33.2125	23.7407	35.3501	23.8434	36.7428	24.018	38.7003	24.108	41.0943	24.1072	43.7448	24.2127	45.727	24.2917	48.0442	24.3317	50.4459	24.3362	52.7386	24.3599	55.1458	24.3928	57.8837	24.3646	60.7301	24.3215	63.4763	24.3361	67.2786	24.1689	70.1826	24.0974	73.9262	23.9019	76.9087	23.6637
94906000	24.5595	1.06126	4.37086e-08		28.9802	23.405	30.0745	23.5733	31.3974	23.6864	33.2211	23.7929	35.3646	23.8769	36.6963	24.0555	38.6998	24.1782	41.1035	24.1956	43.7528	24.2971	45.7047	24.3512	48.051	24.3708	50.4276	24.4233	52.7441	24.4173	55.1994	24.5139	57.8802	24.449	60.778	24.3981	63.5258	24.3946	67.3372	24.2532	70.2635	24.111	73.9503	23.9417	76.8207	23.8036
95105800	24.5115	1.06595	4.3724e-08		29.0122	23.4679	30.1247	23.605	31.405	23.745	33.2681	23.8402	35.3741	23.9519	36.7355	24.1147	38.7341	24.2063	41.1245	24.187	43.7748	24.3196	45.7517	24.3577	48.0799	24.4262	50.4677	24.5228	52.778	24.4381	55.1802	24.473	58.0086	24.5038	60.8154	24.4878	63.5281	24.3833	67.3153	24.2178	70.2639	24.1553	73.9647	23.9966	76.9118	23.7498
95305600	24.5286	1.06851	4.37675e-08		28.9627	23.5508	30.0643	23.6446	31.3951	23.8159	33.2314	23.9158	35.3653	24.0027	36.711	24.1671	38.7009	24.2523	41.1299	24.2977	43.7703	24.4006	45.729	24.4499	48.0532	24.4975	50.4424	24.5042	52.7089	24.5822	55.2058	24.5231	57.9485	24.5534	60.7793	24.5063	63.4988	24.4975	67.3184	24.3525	70.275	24.2131	73.9874	24.0275	76.9849	23.8589
95505400	24.5321	1.07033	4.37569e-08		28.9634	23.5994	30.0789	23.7306	31.4083	23.874	33.2242	23.9728	35.4148	24.0641	36.7469	24.2526	38.7321	24.3701	41.1274	24.3676	43.7877	24.4539	45.7611	24.5135	48.0733	24.5717	50.4764	24.6263	52.7794	24.6274	55.1429	24.6036	57.9276	24.6347	60.7708	24.6471	63.5226	24.575	67.3821	24.3968	70.3129	24.3121	74.0017	24.1244	76.9268	24.0024
95705200	24.5199	1.07361	4.37774e-08		29.0019	23.6263	30.0682	23.7428	31.4259	23.8734	33.2632	23.9947	35.3948	24.0602	36.7423	24.2741	38.7494	24.3255	41.1575	24.3937	43.767	24.4634	45.748	24.5414	48.0896	24.5812	50.4919	24.5898	52.7579	24.6228	55.2169	24.6346	57.9852	24.6082	60.8273	24.6418	63.5716	24.5084	67.3624	24.4123	70.287	24.3219	74.0012	24.1537	76.9452	23.9386
95905000	24.5669	1.07316	4.37517e-08		29.0055	23.68	30.0988	23.8132	31.4337	23.9597	33.2822	24.0485	35.3787	24.1731	36.7501	24.3254	38.7597	24.4158	41.1522	24.4341	43.8418	24.5295	45.7749	24.5638	48.0462	24.6732	50.4601	24.695	52.7467	24.6816	55.1978	24.7399	57.9591	24.73	60.8545	24.6336	63.5184	24.5936	67.3651	24.4526	70.3306	24.3444	73.9168	24.2041	76.9214	24.0037
96104800	24.5464	1.07713	4.37857e-08		29.0165	23.7506	30.1063	23.8801	31.4567	24.0379	33.2801	24.1181	35.4349	24.2264	36.7603	24.3997	38.7691	24.4791	41.1715	24.528	43.7983	24.6079	45.7704	24.6728	48.179	24.7031	50.5158	24.737	52.7838	24.7545	55.233	24.8067	58.0388	24.735	60.8428	24.7225	63.5764	24.6663	67.3938	24.5255	70.3427	24.4585	74.0351	24.2377	77.0183	24.0814
96304600	24.5389	1.07856	4.37394e-08		29.0139	23.7774	30.1103	23.9314	31.4317	24.0484	33.2897	24.1739	35.438	24.2435	36.7708	24.4126	38.7524	24.5402	41.1596	24.5594	43.8104	24.6175	45.8009	24.6935	48.1132	24.7283	50.5047	24.797	52.8394	24.7852	55.2538	24.7831	58.0594	24.7711	60.8813	24.7511	63.5969	24.7193	67.4288	24.5698	70.3774	24.4305	74.0762	24.2677	77.0356	24.1353
96504400	24.527	1.08222	4.37755e-08		29.0172	23.8552	30.1072	23.9882	31.4265	24.1209	33.2429	24.2237	35.4316	24.3082	36.7397	24.4674	38.7432	24.596	41.1949	24.6161	43.8316	24.6887	45.7697	24.7295	48.1019	24.8094	50.5083	24.8233	52.8246	24.8504	55.273	24.8518	57.9797	24.8531	60.8997	24.8609	63.5797	24.7689	67.4171	24.5831	70.3677	24.5225	74.0194	24.3657	77.065	24.1702
96704200	24.5452	1.08347	4.37681e-08		28.9902	23.9082	30.1291	24.0195	31.4328	24.1782	33.2649	24.297	35.4103	24.3805	36.7572	24.5461	38.7849	24.645	41.1792	24.6651	43.8371	24.7709	45.7901	24.8334	48.1422	24.8935	50.588	24.9085	52.8481	24.8982	55.2656	24.9294	58.0522	24.9071	60.9157	24.8578	63.6084	24.8658	67.4886	24.686	70.3627	24.5775	74.1064	24.4084	77.0537	24.1671
96904000	24.5643	1.08523	4.37829e-08		29.0185	23.9234	30.0947	24.07	31.4289	24.2059	33.3014	24.2944	35.4233	24.4144	36.8009	24.5756	38.7732	24.6548	41.1727	24.6841	43.8278	24.8121	45.8087	24.8258	48.1471	24.9161	50.546	24.9209	52.8273	24.9281	55.2612	24.9517	58.0372	24.9679	60.8749	24.8812	63.6572	24.8839	67.4509	24.7331	70.3588	24.6224	74.0613	24.4215	77.0109	24.2543
97103800	24.5391	1.08789	4.37552e-08		29.0177	23.9742	30.1199	24.1095	31.4665	24.2702	33.298	24.3331	35.4327	24.4628	36.7959	24.6157	38.7615	24.7485	41.208	24.7402	43.8889	24.8598	45.8469	24.922	48.1675	24.9205	50.5241	24.9855	52.8611	25.0182	55.2874	24.9943	58.0168	24.9785	60.9377	24.9424	63.6701	24.9512	67.4222	24.746	70.4141	24.7116	74.0646	24.4554	77.0836	24.356
97303600	24.5331	1.0898	4.3731e-08		28.9985	24.0686	30.1319	24.1885	31.4375	24.3081	33.2862	24.4329	35.4279	24.5097	36.788	24.6997	38.7848	24.7849	41.2236	24.8218	43.8211	24.868	45.8002	24.9519	48.1458	25.0022	50.5722	25.0447	52.869	24.9959	55.2864	25.0314	58.1141	25.044	60.9306	24.9498	63.6314	24.9702	67.5337	24.7915	70.3902	24.6417	74.0816	24.557	77.1178	24.3663
97503400	24.5424	1.09338	4.38015e-08		29.0187	24.0819	30.1082	24.2095	31.4637	24.3687	33.3	24.4495	35.4447	24.5537	36.7542	24.731	38.8055	24.8112	41.1844	24.8317	43.8705	24.9417	45.8392	25.0008	48.1189	25.0278	50.5816	25.0903	52.8845	25.0775	55.2881	25.105	58.0637	25.1122	60.9127	25.0464	63.6353	25.0022	67.5349	24.8686	70.3921	24.8045	74.1366	24.5515	77.0967	24.3727
97703200	24.5354	1.09609	4.38077e-08		29.064	24.1465	30.1266	24.2761	31.4713	24.4046	33.3537	24.5289	35.4485	24.6184	36.7987	24.8041	38.8001	24.8672	41.2294	24.9335	43.8726	25.0103	45.8826	25.0806	48.1969	25.0895	50.6237	25.1445	52.9302	25.1383	55.3286	25.1538	58.0736	25.1517	60.981	25.1227	63.6645	25.0675	67.5162	24.9351	70.4408	24.8261	74.1983	24.6056	77.1225	24.4106
97903000	24.5415	1.09915	4.38512e-08		29.0038	24.2068	30.1299	24.3307	31.4599	24.4676	33.3211	24.6029	35.4547	24.6904	36.7946	24.8615	38.8041	24.9743	41.2408	24.9726	43.845	25.0665	45.8481	25.1004	48.1778	25.1864	50.596	25.1913	52.8946	25.1828	55.3329	25.223	58.0978	25.1945	60.9306	25.1582	63.6831	25.1442	67.5217	24.9709	70.4674	24.8705	74.1787	24.6427	77.2093	24.5306
98102800	24.5724	1.09928	4.38224e-08		29.0133	24.2674	30.1532	24.3798	31.5023	24.5092	33.3242	24.6259	35.4609	24.7573	36.7983	24.9357	38.8145	25.0055	41.2411	25.0319	43.8751	25.1421	45.865	25.1672	48.1651	25.2309	50.59	25.2571	52.8947	25.2575	55.3407	25.313	58.0522	25.3018	60.9744	25.2503	63.695	25.1951	67.567	24.9984	70.4771	24.9505	74.2181	24.7609	77.1398	24.5555
98302600	24.5568	1.10228	4.38249e-08		29.0426	24.3025	30.1264	24.4506	31.4571	24.5516	33.3429	24.6693	35.4619	24.7723	36.8115	24.935	38.8154	25.0129	41.2261	25.0873	43.9139	25.1117	45.8899	25.2314	48.2064	25.2412	50.6174	25.3237	52.9471	25.3039	55.3411	25.2739	58.1069	25.2821	60.9627	25.2467	63.7205	25.2228	67.5268	25.0675	70.4982	24.9208	74.2514	24.7182	77.131	24.6065
98502400	24.5834	1.10314	4.38174e-08		29.0441	24.3491	30.1385	24.4754	31.4835	24.634	33.3331	24.7262	35.4653	24.8301	36.8209	24.9805	38.8312	25.1191	41.279	25.1504	43.9335	25.2078	45.8989	25.2503	48.1873	25.3062	50.6575	25.3362	52.9387	25.3559	55.3291	25.3176	58.1291	25.3135	61.0117	25.3265	63.783	25.2156	67.5854	25.1036	70.5225	24.9168	74.264	24.8217	77.2241	24.6158
98702200	24.5523	1.10675	4.3816e-08		29.0626	24.3905	30.16	24.5453	31.4784	24.6908	33.3452	24.7949	35.5096	24.8812	36.8163	25.0291	38.8327	25.1314	41.2617	25.164	43.9164	25.2525	45.9176	25.3248	48.1895	25.4106	50.648	25.4283	52.949	25.3931	55.3633	25.4393	58.166	25.4072	61.0144	25.3384	63.7604	25.2978	67.577	25.1677	70.4871	25.0244	74.2886	24.9166	77.2318	24.6391
98902000	24.544	1.10942	4.38183e-08		29.0441	24.4787	30.1743	24.5987	31.5089	24.7349	33.3524	24.8734	35.4821	24.9315	36.8338	25.1211	38.8616	25.1703	41.2906	25.2533	43.9163	25.3324	45.9198	25.3636	48.2228	25.4641	50.6546	25.4561	52.9983	25.4516	55.3816	25.4624	58.1747	25.4649	61.0207	25.4491	63.7758	25.3829	67.5983	25.1457	70.5165	25.0595	74.2633	24.9195	77.1562	24.7318
99101800	24.5746	1.1107	4.3835e-08		29.0458	24.4911	30.158	24.6454	31.5007	24.79	33.3333	24.8661	35.4889	24.9629	36.86	25.1414	38.8263	25.2486	41.2897	25.265	43.9103	25.3954	45.8855	25.4314	48.2568	25.4582	50.6573	25.5237	52.9779	25.5476	55.3761	25.5126	58.1026	25.5018	61.0506	25.4357	63.766	25.4254	67.5688	25.261	70.5639	25.1907	74.2939	24.8622	77.1628	24.7588
99301600	24.5784	1.11328	4.38552e-08		29.0743	24.5821	30.1489	24.6879	31.4752	24.8438	33.3454	24.9401	35.5082	25.0213	36.8698	25.2272	38.8542	25.3098	41.2747	25.3301	43.9251	25.409	45.9192	25.4705	48.2667	25.5623	50.6549	25.5648	52.9462	25.5834	55.4049	25.5877	58.1668	25.5418	61.0414	25.5622	63.7882	25.5057	67.6283	25.308	70.5965	25.2139	74.3086	24.9807	77.2673	24.8308
99501400	24.5896	1.11507	4.38575e-08		29.0586	24.6233	30.1746	24.7601	31.4877	24.905	33.3457	25.0004	35.4972	25.0928	36.8695	25.2824	38.8529	25.3593	41.2941	25.3805	43.9576	25.4656	45.9334	25.5391	48.256	25.5814	50.6405	25.5816	53.0085	25.6517	55.4128	25.6468	58.2525	25.6419	61.0928	25.5628	63.8452	25.5041	67.6655	25.3331	70.5849	25.2139	74.3119	25.1104	77.2985	24.8624
99701200	24.5747	1.11782	4.38511e-08		29.067	24.6827	30.193	24.8136	31.5042	24.9505	33.3749	25.0495	35.5027	25.1638	36.8699	25.3398	38.8714	25.4532	41.3071	25.4669	43.9858	25.5101	45.9336	25.5873	48.2745	25.6447	50.7191	25.6825	52.988	25.6827	55.4276	25.7193	58.2315	25.6664	61.0677	25.6274	63.8176	25.5574	67.6351	25.4413	70.5805	25.3514	74.3389	25.1166	77.3187	24.9589
99901000	24.5717	1.11998	4.38424e-08		29.0769	24.7181	30.1793	24.8584	31.4834	25.0082	33.3854	25.0872	35.535	25.1935	36.8526	25.3619	38.8664	25.4524	41.3129	25.5015	43.9519	25.5775	45.921	25.6185	48.2839	25.7235	50.6922	25.6942	53.0045	25.7502	55.4192	25.7285	58.2345	25.7061	61.0944	25.6609	63.858	25.625	67.6626	25.4844	70.6228	25.3663	74.3052	25.1949	77.2943	25.0266
100100800	24.5879	1.12235	4.38764e-08		29.0597	24.781	30.1663	24.8918	31.4956	25.0414	33.3585	25.1422	35.5196	25.2729	36.867	25.421	38.9122	25.5382	41.3107	25.5634	43.9809	25.6464	45.9501	25.7068	48.2308	25.7315	50.704	25.7986	53.0061	25.8109	55.4462	25.8102	58.2057	25.7643	61.1489	25.7394	63.8174	25.7126	67.7184	25.5	70.663	25.3929	74.3404	25.1786	77.281	25.0815
100300600	24.5882	1.12456	4.3876e-08		29.0939	24.8339	30.1794	25.0088	31.5365	25.074	33.3777	25.2198	35.5352	25.3394	36.8743	25.513	38.9143	25.5727	41.3456	25.6067	43.9735	25.6888	45.9841	25.755	48.2881	25.8354	50.7334	25.8718	53.0773	25.8824	55.4919	25.8651	58.2617	25.8181	61.1433	25.7648	63.8574	25.7334	67.7487	25.5915	70.6642	25.4745	74.429	25.3322	77.3436	25.1049
100500400	24.6212	1.12542	4.38809e-08		29.0743	24.884	30.1761	25.0156	31.516	25.1795	33.3849	25.2624	35.5431	25.3498	36.8929	25.5665	38.904	25.6536	41.3273	25.6589	44.012	25.7828	46.0057	25.827	48.3102	25.8491	50.7575	25.9041	53.0397	25.8776	55.4255	25.9203	58.2715	25.9036	61.1364	25.822	63.9	25.7653	67.7388	25.6483	70.7181	25.5429	74.3964	25.387	77.444	25.1289
100700200	24.613	1.12851	4.38997e-08		29.0814	24.9152	30.2085	25.029	31.5562	25.1862	33.4205	25.3181	35.5357	25.4052	36.8918	25.5696	38.8837	25.7007	41.3734	25.6938	43.9988	25.7833	45.974	25.8535	48.3485	25.8928	50.74	25.8933	53.0705	25.944	55.5008	25.8978	58.2765	25.9151	61.1499	25.8519	63.9104	25.7998	67.7666	25.6595	70.7797	25.532	74.4283	25.3511	77.459	25.1295
100900000	24.5754	1.13194	4.38785e-08		29.1136	24.959	30.1909	25.08	31.5576	25.256	33.4152	25.3563	35.5688	25.4742	36.9355	25.6192	38.8943	25.7448	41.3692	25.7573	44.0121	25.8629	46.0067	25.8861	48.3321	25.9602	50.7517	26.009	53.0584	25.9966	55.4716	25.9653	58.3082	25.9591	61.1559	25.9376	63.882	25.8696	67.7791	25.7395	70.6964	25.5964	74.4197	25.4225	77.4451	25.222
101099800	24.6121	1.13261	4.38832e-08		29.0953	25.0376	30.1891	25.1645	31.5589	25.29	33.4042	25.4044	35.539	25.4938	36.929	25.6517	38.9177	25.7954	41.3281	25.8151	44.0203	25.9257	46.0007	25.9464	48.3579	25.9895	50.7322	26.0321	53.0671	26.0195	55.4624	26.0193	58.2989	26.0105	61.2107	26.0121	63.8978	25.9265	67.7938	25.7587	70.7134	25.6369	74.4866	25.4483	77.3368	25.2862
101299600	24.5684	1.13848	4.39455e-08		29.0902	25.0493	30.1978	25.2117	31.5235	25.3443	33.3961	25.4682	35.5783	25.5582	36.8945	25.7136	38.9485	25.8218	41.3615	25.8411	44.0107	25.884	46.0301	25.9899	48.3281	26.0612	50.7494	26.0945	53.0929	26.0794	55.4981	26.1102	58.3084	26.0479	61.2051	25.9895	63.9104	25.9588	67.8356	25.7928	70.7546	25.6785	74.4398	25.5488	77.4551	25.3269
101499400	24.6301	1.13618	4.38803e-08		29.1057	25.1385	30.1982	25.2636	31.5728	25.4122	33.4019	25.5252	35.5569	25.5946	36.9345	25.7965	38.9275	25.8883	41.3898	25.9091	44.0374	26.0048	46.0241	26.0809	48.3386	26.075	50.7817	26.1451	53.0866	26.1419	55.5553	26.1532	58.3654	26.0921	61.2431	26.0941	64.008	25.9919	67.7732	25.8628	70.7961	25.7314	74.5072	25.5758	77.4519	25.3874
101699200	24.6054	1.14118	4.39429e-08		29.1029	25.1524	30.235	25.3041	31.5468	25.4735	33.4139	25.5717	35.5704	25.6842	36.927	25.8533	38.9298	25.9507	41.4057	25.9507	44.0628	26.0667	46.0504	26.0924	48.3857	26.1654	50.7602	26.1578	53.1239	26.1428	55.5304	26.1491	58.3762	26.1608	61.3075	26.1588	63.916	26.0696	67.8213	25.921	70.7889	25.8182	74.4999	25.5293	77.5173	25.4319
101899000	24.6157	1.14159	4.38908e-08		29.1127	25.2267	30.1943	25.3931	31.5308	25.5353	33.4173	25.6057	35.575	25.7058	36.9522	25.9047	38.9446	26.0491	41.3719	26.0341	44.0214	26.0932	46.0331	26.1755	48.3493	26.2253	50.7963	26.2417	53.1308	26.2426	55.5914	26.275	58.3486	26.2487	61.2384	26.1614	63.98	26.1795	67.8609	25.9392	70.8196	25.8097	74.4801	25.7305	77.5357	25.5106
102098800	24.6069	1.14569	4.39465e-08		29.1337	25.257	30.2116	25.3938	31.5622	25.5692	33.4504	25.6848	35.5765	25.776	36.9373	25.9266	38.9433	26.0432	41.4247	26.0563	44.06	26.1604	46.0622	26.2417	48.3838	26.2717	50.8489	26.2299	53.1729	26.2756	55.5748	26.302	58.388	26.2601	61.2137	26.1789	64.0019	26.1693	67.8957	25.939	70.8248	25.9005	74.5783	25.7117	77.5371	25.4519
102298600	24.6397	1.14537	4.39066e-08		29.1464	25.3453	30.2395	25.4898	31.5616	25.6233	33.438	25.732	35.6063	25.8519	36.9816	26.028	38.9443	26.1255	41.3889	26.1383	44.0727	26.2177	46.0844	26.2731	48.397	26.3248	50.8752	26.3564	53.1638	26.3331	55.5765	26.357	58.432	26.3349	61.2475	26.3225	64.0051	26.2484	67.8569	26.0601	70.8666	25.9077	74.5902	25.8165	77.5274	25.5721
102498400	24.6223	1.14954	4.39499e-08		29.121	25.3952	30.2488	25.5589	31.5819	25.6628	33.4559	25.7835	35.5772	25.8899	36.9432	26.0601	38.9602	26.1505	41.3873	26.1811	44.0586	26.2593	46.0578	26.3167	48.4406	26.3737	50.7974	26.4303	53.1698	26.3849	55.6117	26.3737	58.3774	26.3802	61.2966	26.3355	64.0189	26.3068	67.9279	26.1501	70.7908	25.9984	74.5959	25.8021	77.593	25.6093
102698200	24.6402	1.15071	4.39407e-08		29.1376	25.4224	30.2329	25.5637	31.5839	25.7245	33.4463	25.8351	35.6041	25.9318	36.9835	26.1155	38.9616	26.1673	41.4027	26.1982	44.0877	26.3094	46.1022	26.4033	48.4132	26.4196	50.8977	26.4572	53.1454	26.4302	55.6341	26.4815	58.4181	26.4259	61.2443	26.3732	64.0271	26.3286	67.8505	26.1727	70.8422	26.0537	74.5871	25.8006	77.5744	25.6549
102898000	24.6388	1.15345	4.39573e-08		29.1302	25.4833	30.2551	25.6579	31.6036	25.7953	33.4545	25.8626	35.5944	25.9767	37.0011	26.1785	38.9735	26.2956	41.4859	26.3455	44.0992	26.4098	46.0975	26.4522	48.4578	26.475	50.8327	26.5187	53.1908	26.5812	55.6454	26.5187	58.4735	26.523	61.3576	26.4447	64.0856	26.36	67.9396	26.2549	70.8894	26.0946	74.6032	25.8927	77.6136	25.6885
103097800	24.6323	1.15532	4.39316e-08		29.1553	25.5399	30.2589	25.6883	31.5835	25.8167	33.4406	25.9307	35.6189	25.999	36.989	26.2157	38.977	26.3181	41.4479	26.325	44.1293	26.392	46.1348	26.4804	48.437	26.5062	50.8958	26.5854	53.2152	26.5681	55.6573	26.5745	58.4448	26.5683	61.3657	26.5056	64.043	26.4058	67.9627	26.2411	70.922	26.0773	74.5809	25.9247	77.6805	25.701
103297600	24.6204	1.15914	4.39704e-08		29.164	25.6126	30.2499	25.7369	31.585	25.9025	33.4739	25.9965	35.6349	26.0861	36.9847	26.2639	38.9797	26.3841	41.4875	26.4161	44.1517	26.4917	46.1313	26.5711	48.4298	26.5657	50.8977	26.6203	53.2314	26.6385	55.6953	26.6253	58.5096	26.5914	61.407	26.5387	64.0921	26.4999	68.0146	26.3289	70.8881	26.209	74.6634	26.0273	77.6449	25.7667
103497400	24.6527	1.15839	4.39148e-08		29.1465	25.6537	30.2791	25.7681	31.6062	25.9416	33.4562	26.023	35.6038	26.1287	36.9993	26.3057	39.0057	26.4134	41.4618	26.44	44.1206	26.5358	46.1365	26.5814	48.4654	26.6354	50.8999	26.6885	53.2217	26.6555	55.6481	26.6667	58.4582	26.6352	61.403	26.5689	64.0572	26.4805	67.943	26.4319	70.9351	26.3116	74.7133	26.0042	77.5863	25.8443
103697200	24.6707	1.16125	4.39706e-08		29.1451	25.6889	30.2509	25.8304	31.597	25.9734	33.4824	26.0706	35.6162	26.1603	37.0097	26.3793	38.9896	26.4853	41.4704	26.4794	44.1174	26.5823	46.1213	26.6605	48.4598	26.6746	50.8736	26.7178	53.192	26.7436	55.6365	26.7569	58.4657	26.686	61.3666	26.6678	64.1497	26.6031	67.9619	26.4402	70.9708	26.2747	74.7233	26.0376	77.7259	25.8508
103897000	24.6291	1.16576	4.39819e-08		29.1671	25.7606	30.3021	25.8826	31.6365	26.0125	33.5022	26.1402	35.6723	26.2311	37.0485	26.4227	39.0107	26.5135	41.4903	26.5072	44.1349	26.6159	46.1424	26.7105	48.5085	26.738	50.9201	26.7857	53.2345	26.7894	55.7229	26.7316	58.5698	26.7259	61.4319	26.6653	64.1453	26.6571	68.0443	26.4108	71.0118	26.238	74.7375	26.0808	77.7427	25.8963
104096800	24.6681	1.16638	4.39905e-08		29.1527	25.8269	30.2774	25.9458	31.6216	26.0886	33.5064	26.2052	35.6525	26.2899	37.0287	26.4956	39.0353	26.5977	41.5024	26.607	44.1591	26.6852	46.1561	26.7374	48.5115	26.8005	50.9556	26.8231	53.2903	26.8228	55.7072	26.8304	58.5045	26.8205	61.4252	26.7659	64.1857	26.746	68.0335	26.5528	70.9981	26.3603	74.8005	26.1666	77.7005	26.0503
104296600	24.6688	1.16944	4.40226e-08		29.1843	25.8713	30.3092	26.0195	31.6502	26.165	33.5013	26.2499	35.6761	26.3526	37.0562	26.5465	39.0778	26.6617	41.5018	26.6535	44.1987	26.7584	46.1689	26.8317	48.5432	26.8404	50.9587	26.8672	53.2787	26.8889	55.7635	26.8919	58.5916	26.8068	61.4635	26.8032	64.2103	26.7335	68.1671	26.5954	71.0193	26.4168	74.8007	26.2908	77.7721	26.0265
104496400	24.6321	1.17372	4.40336e-08		29.1348	25.9223	30.2939	26.0463	31.6595	26.1876	33.498	26.2851	35.6533	26.3734	37.0316	26.575	39.0308	26.6659	41.5378	26.7253	44.2039	26.8113	46.1983	26.8356	48.5407	26.8909	50.9509	26.9283	53.3115	26.9019	55.7764	26.9084	58.5508	26.8995	61.4696	26.8417	64.1881	26.7734	68.0262	26.6249	71.0322	26.5101	74.8159	26.3376	77.7786	26.0332
104696200	24.6629	1.17317	4.3984e-08		29.2072	25.9744	30.3045	26.1089	31.6596	26.2613	33.5101	26.3411	35.67	26.4775	37.0265	26.654	39.0733	26.7569	41.4911	26.7559	44.187	26.8911	46.2203	26.9151	48.5496	26.9941	50.9511	26.9854	53.2962	26.9773	55.8028	27.0072	58.5554	26.9756	61.4493	26.9384	64.1633	26.8402	68.1398	26.6782	71.0515	26.6032	74.8034	26.2816	77.821	26.1417
104896000	24.6784	1.175	4.39962e-08		29.1854	26.0113	30.2992	26.1624	31.638	26.2721	33.5303	26.4293	35.6938	26.5249	37.0336	26.7149	39.0541	26.8131	41.5371	26.8187	44.1749	26.9074	46.2453	26.9372	48.5457	27.0133	51.0001	27.0377	53.2608	27.0493	55.8143	26.9997	58.5937	26.9706	61.4643	26.9935	64.2617	26.8637	68.1272	26.7799	71.0908	26.5633	74.8045	26.3681	77.8029	26.1606
105095800	24.6833	1.17782	4.40266e-08		29.1939	26.0453	30.3108	26.1787	31.6645	26.3194	33.5014	26.4495	35.7028	26.573	37.1009	26.7212	39.0844	26.8106	41.5423	26.87	44.2167	26.9452	46.1945	27.012	48.5612	27.0251	50.9959	27.1031	53.3304	27.0297	55.797	27.0959	58.5766	27.0676	61.5054	27.0285	64.2471	26.9525	68.1223	26.6986	71.131	26.6234	74.8371	26.4696	77.8371	26.1991
105295600	24.6667	1.18123	4.40407e-08		29.1893	26.1207	30.3185	26.2766	31.6584	26.4264	33.5398	26.5247	35.7133	26.6405	37.0885	26.8346	39.0821	26.9209	41.5566	26.9362	44.2436	27.054	46.2127	27.0966	48.609	27.1582	51.011	27.1335	53.3244	27.168	55.7843	27.1586	58.6394	27.1516	61.5065	27.0572	64.3117	26.9935	68.1664	26.8307	71.0971	26.7384	74.8835	26.4894	77.8106	26.247
105495400	24.69	1.18114	4.39954e-08		29.1677	26.2136	30.2958	26.3418	31.6572	26.4935	33.5412	26.5939	35.6775	26.6983	37.0731	26.8727	39.1062	26.9917	41.5397	27.0077	44.2053	27.1157	46.2209	27.1644	48.5697	27.1893	51.0264	27.2393	53.3145	27.2399	55.7808	27.2239	58.6315	27.2476	61.5314	27.1766	64.2602	27.1415	68.209	26.9338	71.1268	26.7646	74.9093	26.5964	77.8822	26.4081
105695200	24.6827	1.18492	4.40401e-08		29.1924	26.2442	30.3218	26.3741	31.6973	26.517	33.576	26.6457	35.6856	26.7352	37.0994	26.8994	39.0679	27.0069	41.5746	27.0619	44.216	27.1355	46.2553	27.183	48.6076	27.2524	51.0779	27.2532	53.3642	27.2343	55.8124	27.2469	58.6258	27.2193	61.5551	27.2048	64.2502	27.0956	68.2438	26.9481	71.1582	26.7957	74.9069	26.5703	77.8631	26.4283
105895000	24.6886	1.1859	4.40036e-08		29.198	26.3029	30.3271	26.4328	31.6891	26.552	33.5343	26.7014	35.7319	26.7827	37.1007	26.975	39.1043	27.0447	41.5608	27.0913	44.2485	27.168	46.2586	27.2325	48.6195	27.2874	50.9807	27.2837	53.4127	27.3109	55.823	27.3047	58.642	27.2614	61.5013	27.2299	64.3173	27.1108	68.2507	26.9933	71.2102	26.9259	74.926	26.6256	77.9367	26.4535
106094800	24.6982	1.18911	4.40571e-08		29.1823	26.3439	30.2864	26.4685	31.6614	26.6054	33.5372	26.7019	35.7248	26.8399	37.0422	27.0503	39.0733	27.1162	41.5459	27.1713	44.2547	27.2364	46.2265	27.307	48.5632	27.3504	50.9983	27.3637	53.3261	27.3429	55.8288	27.3508	58.6011	27.338	61.5282	27.2665	64.2989	27.2451	68.2088	26.9956	71.1939	26.8985	74.9487	26.6712	77.9129	26.4673
106294600	24.6878	1.19264	4.40862e-08		29.225	26.3965	30.3447	26.5322	31.6786	26.6596	33.5835	26.7866	35.7495	26.8754	37.1029	27.0741	39.1412	27.176	41.5964	27.1909	44.3066	27.2708	46.3335	27.3578	48.67	27.3988	51.0958	27.4222	53.3906	27.4435	55.908	27.3834	58.6973	27.3557	61.583	27.2763	64.3645	27.2319	68.2513	27.0698	71.198	26.9198	75.0084	26.753	77.9557	26.5771
106494400	24.704	1.19449	4.41007e-08		29.2188	26.4421	30.343	26.5492	31.6963	26.7476	33.578	26.8375	35.7666	26.9591	37.1129	27.132	39.1653	27.2069	41.5737	27.2962	44.2704	27.3741	46.295	27.4328	48.6275	27.3991	51.0872	27.4124	53.4303	27.4666	55.8484	27.4553	58.7133	27.3718	61.615	27.3941	64.3876	27.3204	68.2797	27.1025	71.2676	26.9695	74.9802	26.7102	77.9572	26.5948
106694200	24.6976	1.1966	4.40844e-08		29.1966	26.4926	30.3226	26.6378	31.6916	26.7811	33.5744	26.8998	35.7267	26.9578	37.1607	27.1823	39.1728	27.2747	41.6054	27.2735	44.31	27.3566	46.3115	27.4589	48.6455	27.499	51.0801	27.4995	53.4468	27.5432	55.901	27.5384	58.7142	27.4904	61.5466	27.4258	64.3845	27.3489	68.2643	27.1788	71.2703	26.9943	74.9792	26.8046	78.0188	26.5198
106894000	24.6983	1.19712	4.40223e-08		29.2159	26.5614	30.3599	26.6955	31.6729	26.8356	33.5574	26.9977	35.7607	27.0677	37.1022	27.2315	39.13	27.3173	41.5827	27.3371	44.2811	27.4429	46.2906	27.5209	48.643	27.5574	51.0702	27.5656	53.3897	27.5775	55.8891	27.5617	58.7329	27.4842	61.6144	27.4934	64.4036	27.4147	68.2686	27.256	71.2505	27.1209	74.9859	26.8712	77.9572	26.6718
107093800	24.701	1.2015	4.41058e-08		29.2654	26.5937	30.3539	26.7065	31.7123	26.8665	33.5955	26.9843	35.7376	27.0911	37.1339	27.2712	39.173	27.3846	41.6076	27.3842	44.2974	27.4973	46.2966	27.5247	48.6473	27.5772	51.1086	27.5904	53.4467	27.6522	55.885	27.6033	58.7388	27.5688	61.6422	27.4882	64.3888	27.4563	68.2897	27.2794	71.2795	27.0862	75.096	26.9059	78.06	26.7295
107293600	24.6914	1.20426	4.41073e-08		29.2265	26.6554	30.3545	26.8138	31.6937	26.9838	33.5888	27.0573	35.7597	27.189	37.1185	27.3397	39.1471	27.4488	41.6272	27.505	44.3374	27.5303	46.3373	27.6213	48.6635	27.7181	51.1211	27.6998	53.4579	27.6952	55.8944	27.701	58.7166	27.7086	61.6568	27.6185	64.4105	27.5604	68.3855	27.3878	71.3433	27.2027	75.0207	27.0099	78.0311	26.7428
107493400	24.7092	1.20569	4.41094e-08		29.2185	26.7151	30.3304	26.8377	31.7025	27.0248	33.6099	27.122	35.7576	27.237	37.1407	27.4047	39.1833	27.5057	41.6353	27.5424	44.2892	27.6094	46.2933	27.6832	48.6939	27.6966	51.1101	27.7141	53.4547	27.7402	55.9249	27.7584	58.7236	27.7345	61.6689	27.6591	64.4218	27.5924	68.2881	27.4275	71.278	27.212	75.0817	26.9445	78.0739	26.8088
107693200	24.707	1.20812	4.41126e-08		29.2431	26.746	30.3745	26.9182	31.7023	27.0333	33.6065	27.1762	35.759	27.2992	37.1464	27.4491	39.1481	27.5326	41.6343	27.5865	44.3094	27.6699	46.2923	27.7111	48.6925	27.7728	51.0981	27.7903	53.4245	27.7965	55.983	27.8016	58.8058	27.7931	61.691	27.6687	64.4073	27.6296	68.2824	27.4577	71.2998	27.3017	75.058	27.0548	78.0554	26.8586
107893000	24.6954	1.21041	4.40934e-08		29.237	26.7938	30.3619	26.9623	31.7185	27.1021	33.5936	27.2083	35.7898	27.2928	37.1522	27.5075	39.1462	27.5743	41.6556	27.6214	44.2995	27.7235	46.374	27.752	48.7023	27.7938	51.1518	27.8462	53.4565	27.8115	55.9761	27.8046	58.7771	27.8074	61.7056	27.7755	64.4532	27.7034	68.3916	27.4903	71.3171	27.3709	75.0323	27.1078	78.0882	26.8969
108092800	24.7038	1.21307	4.4124e-08		29.2512	26.8709	30.3954	26.9834	31.6923	27.1316	33.5969	27.2632	35.7818	27.366	37.1599	27.5191	39.1752	27.6396	41.6487	27.689	44.3371	27.7361	46.3593	27.8422	48.7426	27.8928	51.1972	27.8738	53.5115	27.8656	55.9571	27.9039	58.7817	27.7929	61.7432	27.7882	64.4411	27.7144	68.3861	27.4958	71.3704	27.4157	75.1352	27.1155	78.1854	26.9577
108292600	24.717	1.21494	4.41339e-08		29.2451	26.9095	30.3895	27.0306	31.7432	27.2044	33.5812	27.3299	35.79	27.3922	37.1879	27.5898	39.1986	27.701	41.6565	27.7016	44.3642	27.7855	46.3503	27.8583	48.6908	27.9396	51.1894	27.9152	53.4929	27.9474	55.9782	27.907	58.8195	27.8404	61.7241	27.7917	64.4742	27.748	68.43	27.5871	71.4205	27.4604	75.1401	27.2091	78.1894	26.9753
108492400	24.7406	1.21607	4.41357e-08		29.2621	26.9681	30.3846	27.1096	31.7143	27.2506	33.62	27.344	35.7763	27.4628	37.1597	27.6512	39.1669	27.732	41.6742	27.7387	44.3415	27.8192	46.3602	27.9114	48.7447	27.9751	51.163	28.0179	53.5127	28.0385	55.9912	27.9518	58.7773	27.9379	61.6927	27.8775	64.4775	27.841	68.364	27.6975	71.3364	27.5483	75.1265	27.2086	78.1559	27.0755
108692200	24.7198	1.21947	4.41407e-08		29.2521	27.01	30.3968	27.1255	31.7424	27.2659	33.601	27.4092	35.8211	27.5479	37.1859	27.7144	39.2091	27.81	41.6922	27.8288	44.372	27.8608	46.3881	27.9567	48.7313	28.0136	51.2002	28.0022	53.5332	28.0397	56.0393	28.0063	58.8261	28.0333	61.7799	27.9472	64.5048	27.8295	68.4289	27.6616	71.3781	27.5132	75.1881	27.324	78.2156	27.0883
108892000	24.7705	1.2188	4.41257e-08		29.2689	27.0775	30.3956	27.1988	31.756	27.3488	33.6571	27.4487	35.8205	27.5705	37.2037	27.7753	39.2367	27.842	41.664	27.918	44.3798	27.9617	46.3549	27.9917	48.7377	28.0444	51.2219	28.0727	53.5185	28.0926	56.0402	28.0571	58.8648	28.0668	61.738	27.9572	64.5496	27.8844	68.3863	27.7956	71.4084	27.5658	75.2177	27.3546	78.1942	27.1422
109091800	24.7468	1.22198	4.41175e-08		29.2754	27.1347	30.402	27.2443	31.7755	27.4118	33.6644	27.5433	35.8383	27.6002	37.1928	27.8214	39.2312	27.8919	41.6839	27.9123	44.3882	27.9929	46.4071	28.0396	48.7677	28.0818	51.2542	28.1245	53.5379	28.1094	56.0538	28.097	58.8738	28.0783	61.7199	28.009	64.5235	27.936	68.4502	27.7867	71.4114	27.6049	75.2305	27.416	78.2422	27.1059
109291600	24.7472	1.22431	4.41217e-08		29.2908	27.1417	30.4276	27.3125	31.772	27.4861	33.6475	27.586	35.8329	27.7089	37.2054	27.8605	39.2284	27.9644	41.7338	28.022	44.4271	28.0733	46.4277	28.1576	48.7918	28.1473	51.2191	28.141	53.6011	28.1685	56.0461	28.1369	58.8881	28.1333	61.8357	28.0697	64.5718	28.0564	68.464	27.8057	71.5013	27.7354	75.1949	27.4797	78.2274	27.201
109491400	24.7433	1.22792	4.41638e-08		29.2902	27.2208	30.403	27.3622	31.8029	27.482	33.6551	27.6324	35.841	27.7118	37.2042	27.9195	39.2239	28.0017	41.7357	27.9963	44.4145	28.1259	46.4593	28.164	48.8148	28.2272	51.2241	28.2545	53.5744	28.2214	56.0821	28.212	58.8767	28.2186	61.8453	28.1142	64.5771	28.0287	68.5479	27.8274	71.5371	27.6711	75.2544	27.457	78.2637	27.2917
109691200	24.7556	1.22847	4.41252e-08		29.3031	27.2953	30.4437	27.4437	31.775	27.5803	33.693	27.6872	35.8586	27.8108	37.2102	28.0103	39.278	28.1213	41.7319	28.1087	44.4605	28.2072	46.4475	28.2241	48.8334	28.3148	51.3037	28.3059	53.6517	28.2591	56.0786	28.3036	58.9079	28.2863	61.8385	28.178	64.6458	28.0829	68.5544	27.9802	71.4955	27.7907	75.3085	27.5269	78.3255	27.3615
109891000	24.7329	1.23325	4.41757e-08		29.285	27.302	30.4021	27.453	31.8008	27.6226	33.6796	27.6996	35.8597	27.8004	37.248	28.0247	39.2672	28.1109	41.7139	28.1391	44.4495	28.22	46.4588	28.2655	48.8062	28.2828	51.2936	28.3314	53.5997	28.3257	56.0608	28.341	58.9448	28.2889	61.8772	28.2735	64.5991	28.1513	68.5103	27.9785	71.4535	27.8397	75.2791	27.542	78.3478	27.3691
110090800	24.7539	1.23368	4.41485e-08		29.2835	27.4013	30.4249	27.5451	31.7881	27.6818	33.6846	27.787	35.8447	27.9144	37.2863	28.0565	39.2706	28.2033	41.7765	28.1967	44.4662	28.2883	46.4877	28.328	48.845	28.3939	51.3013	28.4245	53.6494	28.4277	56.1641	28.3841	58.9328	28.3758	61.8727	28.3091	64.6411	28.2501	68.624	28.0164	71.4729	27.876	75.334	27.7122	78.3285	27.411
110290600	24.7438	1.23694	4.4167e-08		29.2754	27.4409	30.4207	27.6121	31.773	27.7195	33.6469	27.8593	35.8925	27.9584	37.2346	28.1825	39.2572	28.2775	41.7776	28.2898	44.4584	28.3565	46.4641	28.4357	48.8821	28.4553	51.2852	28.4641	53.653	28.4846	56.1155	28.4781	58.9309	28.4213	61.8513	28.38	64.6551	28.2759	68.5429	28.0706	71.535	27.9339	75.2616	27.722	78.3582	27.5137
110490400	24.7487	1.23955	4.41887e-08		29.3205	27.5124	30.42	27.6258	31.7707	27.7909	33.6851	27.898	35.8533	27.9995	37.2351	28.1986	39.2569	28.2695	41.747	28.3197	44.428	28.3699	46.4361	28.4162	48.8059	28.4671	51.2435	28.4923	53.6483	28.4992	56.1039	28.4955	58.9521	28.4618	61.8205	28.4252	64.5776	28.3233	68.5037	28.1663	71.6132	27.9679	75.3235	27.7037	78.3211	27.5383
110690200	24.7685	1.24113	4.42007e-08		29.3331	27.5578	30.4292	27.6878	31.8193	27.8573	33.7088	27.9685	35.8487	28.0375	37.2459	28.2776	39.288	28.3736	41.7624	28.3961	44.4634	28.4419	46.5275	28.5216	48.8534	28.575	51.3204	28.5599	53.6217	28.5251	56.1508	28.5496	58.97	28.5331	61.8748	28.4733	64.7165	28.375	68.5405	28.1899	71.5777	28.0693	75.3602	27.8094	78.3402	27.5044
110890000	24.7703	1.24331	4.42016e-08		29.3073	27.6105	30.4371	27.7527	31.7926	27.9028	33.6836	27.9844	35.8765	28.0804	37.2821	28.3171	39.2629	28.3857	41.7529	28.418	44.434	28.4898	46.505	28.558	48.8794	28.5959	51.3145	28.6279	53.6787	28.6495	56.1437	28.6334	58.9895	28.5998	61.8871	28.5113	64.665	28.3981	68.5871	28.3174	71.5758	28.0976	75.3219	27.8753	78.3526	27.5981
111089800	24.7565	1.24641	4.42076e-08		29.3015	27.6489	30.436	27.7821	31.8185	27.9303	33.7009	28.0469	35.8633	28.1808	37.2831	28.368	39.3223	28.4632	41.7941	28.4991	44.4981	28.5687	46.5467	28.6004	48.898	28.6633	51.3434	28.6575	53.6679	28.6548	56.1678	28.6791	59.0184	28.6415	61.9477	28.5591	64.7366	28.4991	68.6122	28.3044	71.6146	28.1663	75.4802	27.9913	78.3863	27.654
111289600	24.7649	1.24777	4.41911e-08		29.3331	27.7168	30.4314	27.8347	31.7955	27.9842	33.6883	28.109	35.8885	28.225	37.2713	28.4072	39.2875	28.5091	41.8016	28.5576	44.4826	28.6113	46.4771	28.6262	48.8416	28.7277	51.3633	28.7178	53.6883	28.7644	56.146	28.7209	58.9873	28.6702	61.9125	28.6529	64.7243	28.5711	68.6207	28.3775	71.6554	28.2388	75.3927	27.9521	78.4326	27.7293
111489400	24.7671	1.25012	4.41991e-08		29.2994	27.7537	30.4595	27.894	31.7913	28.0737	33.7062	28.2062	35.9086	28.269	37.2731	28.4674	39.3097	28.5413	41.803	28.5797	44.5165	28.6881	46.4911	28.7217	48.8924	28.7479	51.3341	28.789	53.7013	28.7869	56.1803	28.7785	59.0218	28.7254	61.9684	28.6754	64.7004	28.61	68.6683	28.4244	71.6539	28.2864	75.4255	28.0033	78.4346	27.8042
111689200	24.791	1.25212	4.42333e-08		29.3313	27.8233	30.48	27.934	31.8314	28.1305	33.727	28.2504	35.9021	28.3431	37.2975	28.5084	39.3477	28.6031	41.8222	28.6436	44.5122	28.7722	46.5354	28.7787	48.8965	28.7979	51.4079	28.8748	53.7678	28.8092	56.2108	28.8627	59.0585	28.7936	61.9668	28.726	64.7781	28.6624	68.6831	28.4218	71.7079	28.3137	75.4776	28.105	78.5284	27.8153
111889000	24.7594	1.25638	4.42481e-08		29.3473	27.8537	30.4622	28.0157	31.8272	28.1862	33.7177	28.2759	35.9065	28.3613	37.2844	28.544	39.3515	28.6494	41.8124	28.6677	44.53	28.7621	46.554	28.861	48.9254	28.8179	51.3571	28.8612	53.7501	28.8944	56.2305	28.8921	59.0643	28.7999	62.0027	28.7565	64.7793	28.6605	68.712	28.4714	71.6849	28.3362	75.5699	28.1254	78.499	27.9015
112088800	24.7685	1.25905	4.42791e-08		29.3187	27.9462	30.4304	28.0958	31.836	28.2352	33.7144	28.3137	35.9175	28.4233	37.3017	28.6286	39.3338	28.732	41.7964	28.7618	44.4854	28.8565	46.5725	28.8675	48.9149	28.9037	51.4254	28.9483	53.6959	28.9512	56.2311	28.9723	59.0867	28.9252	61.975	28.8428	64.7859	28.7441	68.7207	28.6176	71.6603	28.4463	75.4823	28.1988	78.4992	27.946
112288600	24.7844	1.2595	4.42448e-08		29.3434	27.9728	30.4549	28.1305	31.8409	28.2652	33.7227	28.4043	35.92	28.4597	37.2703	28.6612	39.3379	28.7856	41.8364	28.7888	44.5455	28.854	46.5639	28.9267	48.9215	28.9781	51.396	28.9497	53.7496	29.0067	56.2055	29.0056	59.0702	28.9959	62.0101	28.941	64.7576	28.7819	68.7378	28.5888	71.6357	28.4761	75.5409	28.1903	78.5408	28.0422
112488400	24.8044	1.26056	4.42391e-08		29.3469	28.0066	30.4852	28.1597	31.8293	28.3177	33.7633	28.4657	35.9134	28.5439	37.3349	28.7432	39.3234	28.8331	41.8693	28.8447	44.546	28.9111	46.5896	28.9984	48.9428	29.0254	51.4658	29.0273	53.7677	29.0613	56.2332	29.0255	59.0435	29.0123	61.9623	28.9201	64.8159	28.8443	68.7251	28.6647	71.7653	28.5464	75.4693	28.2466	78.5453	27.962
112688200	24.7983	1.26402	4.42708e-08		29.3789	28.0978	30.4865	28.2259	31.8408	28.3944	33.7571	28.468	35.9365	28.6016	37.3477	28.7828	39.382	28.8655	41.8661	28.8695	44.5592	29.009	46.5864	29.0779	48.9496	29.1028	51.4246	29.1322	53.7818	29.0993	56.2421	29.0827	59.1513	29.0243	62.0294	29.0032	64.8628	28.8423	68.7708	28.7292	71.7025	28.6243	75.5729	28.3099	78.5827	28.0582
112888000	24.7993	1.26595	4.42616e-08		29.33	28.1374	30.485	28.2888	31.836	28.4367	33.7549	28.5457	35.9184	28.6233	37.3513	28.8214	39.3969	28.949	41.8806	28.9413	44.5258	29.004	46.5914	29.0791	48.977	29.1346	51.4322	29.0974	53.8355	29.1925	56.2759	29.134	59.1564	29.1482	62.0299	29.0051	64.8254	28.9498	68.7905	28.6675	71.8079	28.6264	75.6288	28.3559	78.6225	28.0678
113087800	24.7779	1.27008	4.42893e-08		29.3766	28.1943	30.4781	28.3267	31.8584	28.487	33.7382	28.6028	35.9461	28.66	37.3297	28.9071	39.3442	28.9818	41.8317	29.0369	44.5721	29.0924	46.5933	29.151	48.9556	29.2226	51.4638	29.1515	53.8173	29.1969	56.3094	29.1838	59.1529	29.1648	62.0699	29.1043	64.8966	29.0687	68.7907	28.8237	71.7538	28.6161	75.6243	28.4052	78.5925	28.1872
113287600	24.8037	1.27113	4.4294e-08		29.382	28.2443	30.4669	28.3688	31.8275	28.5674	33.7486	28.6328	35.9166	28.746	37.3347	28.9265	39.3725	29.0262	41.8739	29.0563	44.5767	29.1641	46.6022	29.2092	48.974	29.2729	51.4489	29.2122	53.833	29.204	56.3464	29.2454	59.126	29.2212	62.0404	29.1215	64.8799	29.0449	68.8317	28.87	71.7581	28.6634	75.6349	28.4946	78.6007	28.1559
113487400	24.8087	1.27238	4.42682e-08		29.3656	28.2871	30.4841	28.4335	31.876	28.6264	33.7534	28.7037	35.9625	28.8486	37.3423	29.0095	39.4151	29.1082	41.8815	29.137	44.6341	29.2057	46.6202	29.2632	49.0216	29.316	51.4543	29.317	53.8232	29.3302	56.2856	29.3184	59.1742	29.2822	62.093	29.2154	64.8816	29.1544	68.7986	28.8875	71.8027	28.7438	75.6703	28.5066	78.6482	28.214
113687200	24.8162	1.27522	4.43025e-08		29.3997	28.3458	30.5001	28.4908	31.9002	28.6395	33.7639	28.7772	35.9583	28.8479	37.3749	29.0557	39.3911	29.1505	41.9101	29.1909	44.5726	29.2545	46.6673	29.3285	49.0026	29.3466	51.4539	29.3979	53.8452	29.3147	56.2838	29.3454	59.1674	29.3034	62.1157	29.2708	64.9419	29.22	68.8678	28.9498	71.8771	28.7946	75.6329	28.5521	78.671	28.3623
113887000	24.8189	1.27671	4.42813e-08		29.3701	28.3955	30.4875	28.5267	31.8845	28.7237	33.7754	28.805	35.9528	28.8956	37.3513	29.1212	39.4105	29.2382	41.8586	29.2158	44.5894	29.3539	46.6283	29.3638	49.0068	29.3952	51.4999	29.4705	53.8544	29.438	56.325	29.4299	59.1967	29.3676	62.1107	29.3021	64.8791	29.1926	68.8852	29.0268	71.8025	28.8644	75.6232	28.6267	78.6745	28.3608
114086800	24.8138	1.28049	4.43256e-08		29.3881	28.433	30.5186	28.6086	31.8814	28.7464	33.8059	28.8588	36.0006	28.9881	37.3888	29.1515	39.4413	29.255	41.9308	29.2537	44.6257	29.3742	46.6628	29.4248	49.091	29.4908	51.5343	29.4742	53.9119	29.4571	56.397	29.4565	59.1856	29.4078	62.1684	29.3634	64.9774	29.3158	68.8923	29.0866	71.8915	28.9326	75.718	28.6542	78.7572	28.3771
114286600	24.794	1.28401	4.43343e-08		29.3907	28.523	30.5135	28.6773	31.8566	28.828	33.7722	28.9179	35.9684	29.0578	37.3737	29.2283	39.3957	29.3331	41.9197	29.3938	44.6166	29.4368	46.6733	29.5167	49.0095	29.5422	51.4806	29.5348	53.8522	29.5372	56.3275	29.5718	59.1867	29.5526	62.1706	29.4382	64.9153	29.334	68.881	29.1515	71.8645	28.9559	75.6936	28.7569	78.7131	28.5289
114486400	24.832	1.28361	4.43109e-08		29.3929	28.5715	30.5094	28.7241	31.8658	28.8433	33.8053	28.9776	35.9877	29.1011	37.377	29.2992	39.4284	29.3922	41.9057	29.4055	44.6311	29.5074	46.6494	29.5708	49.0629	29.5787	51.554	29.5568	53.9053	29.6263	56.3656	29.5846	59.2758	29.5445	62.1881	29.4882	64.893	29.399	68.9204	29.2255	71.9795	29.0012	75.697	28.7799	78.7745	28.5346
114686200	24.8091	1.2889	4.43751e-08		29.3899	28.6443	30.5524	28.7321	31.875	28.906	33.8047	29.0423	36.0296	29.1589	37.4304	29.326	39.4228	29.439	41.9394	29.4476	44.6387	29.5318	46.6735	29.5591	49.0632	29.6594	51.5508	29.6504	53.8636	29.6541	56.3878	29.6083	59.2725	29.5793	62.1693	29.5274	64.9602	29.4569	68.9219	29.2497	71.963	29.1112	75.7497	28.8304	78.8064	28.619
114886000	24.825	1.29052	4.4382e-08		29.3903	28.6728	30.5394	28.831	31.8998	28.9941	33.7809	29.0724	35.9967	29.217	37.386	29.3935	39.4845	29.4895	41.9333	29.5199	44.6941	29.5799	46.6993	29.6475	49.05	29.6973	51.5545	29.7344	53.9183	29.7305	56.446	29.7059	59.236	29.6676	62.2098	29.6218	65.0317	29.5169	68.9638	29.298	71.9041	29.1441	75.8506	28.8979	78.8375	28.6194
115085800	24.837	1.29136	4.43553e-08		29.4247	28.7351	30.5561	28.8681	31.9323	29.037	33.8111	29.1496	36.0206	29.2677	37.3947	29.4593	39.4619	29.5529	41.9906	29.5449	44.6981	29.6841	46.7043	29.7359	49.1138	29.7293	51.5996	29.7685	53.9217	29.7839	56.4597	29.7494	59.2825	29.7083	62.2553	29.6282	65.0473	29.5377	69.0216	29.3138	72.0187	29.1725	75.8281	28.8334	78.8515	28.6678
115285600	24.8357	1.29486	4.4396e-08		29.4053	28.7863	30.5498	28.9136	31.9455	29.109	33.8283	29.1816	36.0311	29.299	37.4079	29.4831	39.4595	29.6358	41.9749	29.616	44.6913	29.7309	46.6747	29.8072	49.0858	29.8144	51.5673	29.7787	53.9525	29.8041	56.4729	29.7814	59.3025	29.7527	62.2205	29.7017	65.0727	29.5577	68.9725	29.3625	71.995	29.216	75.859	29.0201	78.8649	28.7575
115485400	24.8238	1.29677	4.43634e-08		29.4223	28.8557	30.5432	28.9859	31.9178	29.1657	33.8239	29.2776	36.0548	29.3932	37.4558	29.5797	39.4431	29.655	41.9897	29.6732	44.6837	29.7429	46.7724	29.793	49.1108	29.8967	51.6197	29.8884	54.0045	29.9066	56.4752	29.8794	59.299	29.8449	62.2992	29.7387	65.1272	29.6632	69.0159	29.453	72.0515	29.3199	75.8589	29.0294	78.8975	28.8701
115685200	24.8491	1.29836	4.43863e-08		29.3985	28.9148	30.5617	29.0357	31.9382	29.2012	33.8085	29.327	36.021	29.4185	37.4216	29.639	39.4455	29.6881	41.9675	29.7331	44.6953	29.8147	46.7227	29.8708	49.1244	29.8658	51.5845	29.9389	53.9835	29.9267	56.4636	29.8949	59.366	29.8594	62.2369	29.8122	65.0614	29.753	69.0528	29.5192	71.9897	29.3382	75.8152	29.0601	78.9069	28.8412
115885000	24.7949	1.30416	4.44105e-08		29.4244	28.9308	30.5594	29.0967	31.9342	29.2404	33.8507	29.3764	36.0494	29.4659	37.4317	29.6551	39.4953	29.763	41.9804	29.734	44.7187	29.8712	46.7362	29.9594	49.1706	29.971	51.6515	29.996	54.0025	29.9376	56.4908	29.9451	59.3295	29.9235	62.2951	29.8215	65.0802	29.7786	69.0104	29.5291	72.056	29.3679	75.8768	29.1111	78.8544	28.8438
116084800	24.8071	1.30506	4.43867e-08		29.4581	28.9978	30.5455	29.1933	31.9396	29.2955	33.8371	29.4431	36.0936	29.5332	37.4717	29.7166	39.4954	29.8425	41.9945	29.836	44.7511	29.9417	46.7776	30.0045	49.164	30.017	51.6291	30.0727	53.992	30.0377	56.517	30.0317	59.3342	29.9458	62.3166	29.9024	65.1125	29.8568	69.0368	29.6418	72.0936	29.4974	75.9129	29.2023	78.919	28.9651
116284600	24.8148	1.30706	4.43918e-08		29.4285	29.0641	30.5559	29.2234	31.9333	29.3769	33.8643	29.4646	36.0508	29.5692	37.4863	29.7875	39.4891	29.9193	42.0606	29.8986	44.7397	30.0024	46.7506	30.0467	49.2104	30.06	51.599	30.0856	54.0531	30.0862	56.5379	30.0856	59.3606	30.0366	62.3474	29.9963	65.1582	29.9023	69.1087	29.6947	72.1516	29.5025	75.9485	29.225	79.0029	28.9425
116484400	24.8421	1.30947	4.44463e-08		29.4159	29.0898	30.5569	29.2603	31.9174	29.3835	33.8622	29.54	36.0391	29.6259	37.4393	29.831	39.4735	29.9372	41.9969	29.9407	44.7256	30.0318	46.7761	30.105	49.1684	30.0858	51.6478	30.1385	54.029	30.1354	56.5318	30.1463	59.4	30.1183	62.3205	29.995	65.1454	29.9678	69.0892	29.6828	72.1216	29.5958	75.8581	29.2977	79.0492	29.0618
116684200	24.8852	1.30914	4.44362e-08		29.4406	29.1787	30.5759	29.3401	31.9502	29.4869	33.8592	29.6057	36.0741	29.706	37.4323	29.8797	39.5305	29.9669	42.0145	30.0257	44.7556	30.1338	46.7723	30.1108	49.1957	30.183	51.6617	30.175	54.0506	30.1525	56.5734	30.2166	59.3991	30.1557	62.3755	30.045	65.1593	29.9618	69.1551	29.7524	72.2043	29.57	75.9588	29.2889	79.0071	29.0705
116884000	24.8787	1.31185	4.44404e-08		29.4277	29.2317	30.6006	29.367	31.9572	29.5071	33.8713	29.6331	36.0432	29.7583	37.4812	29.9157	39.5453	30.0404	42.0247	30.0645	44.7852	30.1612	46.8039	30.2151	49.2401	30.2032	51.669	30.233	54.0401	30.2695	56.545	30.2153	59.503	30.2229	62.4069	30.0826	65.2386	29.9984	69.2011	29.8187	72.1889	29.6916	75.9202	29.4248	79.0726	29.1096
117083800	24.8638	1.31451	4.44277e-08		29.4492	29.2635	30.6287	29.3967	32.042	29.5706	33.9091	29.6839	36.1374	29.8029	37.5046	30.0302	39.564	30.1118	42.0965	30.1386	44.8078	30.1665	46.8469	30.2475	49.2872	30.2701	51.7136	30.2966	54.1099	30.297	56.6433	30.268	59.5392	30.2661	62.4443	30.1686	65.2403	30.046	69.1928	29.8672	72.2447	29.6341	76.1021	29.3989	79.1244	29.1222
117283600	24.8817	1.31641	4.44483e-08		29.4443	29.3197	30.5866	29.4768	31.9621	29.6477	33.8421	29.7416	36.0911	29.88	37.5104	30.0421	39.533	30.166	42.0479	30.1962	44.788	30.2234	46.8113	30.2909	49.2138	30.3274	51.7268	30.4033	54.1114	30.3631	56.5789	30.3093	59.4877	30.2941	62.431	30.2335	65.2492	30.14	69.2075	29.9092	72.209	29.7581	76.0289	29.4561	79.0738	29.256
117483400	24.877	1.31952	4.44689e-08		29.4704	29.3757	30.6304	29.5361	31.9926	29.6935	33.8776	29.8191	36.1303	29.8989	37.4961	30.1297	39.5453	30.2016	42.0692	30.2004	44.7885	30.3277	46.8056	30.3669	49.2535	30.389	51.7347	30.419	54.1283	30.4061	56.6182	30.3937	59.5168	30.4074	62.3826	30.3148	65.2679	30.1618	69.2069	29.9699	72.2461	29.823	76.0413	29.5092	79.1483	29.2838
117683200	24.8435	1.32313	4.44548e-08		29.4826	29.4321	30.6058	29.5998	31.9855	29.7765	33.8907	29.8746	36.1053	29.9802	37.4865	30.2171	39.5973	30.2456	42.0852	30.2659	44.8106	30.3891	46.8899	30.4632	49.2366	30.5003	51.741	30.5073	54.1762	30.4709	56.6668	30.4835	59.5203	30.4017	62.5205	30.3132	65.3424	30.2213	69.2939	30.0626	72.2795	29.8313	76.1972	29.586	79.2277	29.2907
117883000	24.8713	1.32382	4.44523e-08		29.4925	29.5035	30.6222	29.6408	31.9703	29.808	33.9066	29.9456	36.1369	30.0271	37.4913	30.2409	39.5525	30.3487	42.0842	30.3473	44.8329	30.4297	46.8875	30.502	49.2785	30.5347	51.7657	30.5127	54.1243	30.5262	56.6414	30.536	59.574	30.4855	62.4794	30.4198	65.3191	30.3495	69.3081	30.079	72.2706	29.9306	76.163	29.6012	79.134	29.4175
118082800	24.9041	1.32522	4.44827e-08		29.5269	29.5673	30.6207	29.7138	32.0284	29.8507	33.9246	29.9433	36.1273	30.051	37.5467	30.2564	39.569	30.3866	42.103	30.4133	44.8467	30.4391	46.8961	30.5342	49.288	30.5637	51.7853	30.6181	54.1721	30.5993	56.6509	30.582	59.5545	30.5149	62.4828	30.4836	65.3127	30.3493	69.2535	30.1299	72.3203	29.9178	76.1801	29.6291	79.1853	29.3568
118282600	24.8831	1.32772	4.44538e-08		29.4766	29.5827	30.6179	29.7448	31.9947	29.9182	33.9319	30.0123	36.1792	30.1196	37.5269	30.3333	39.6043	30.4131	42.075	30.4401	44.8722	30.5225	46.9053	30.5513	49.291	30.6231	51.7821	30.6534	54.1371	30.6327	56.7234	30.6285	59.546	30.5751	62.4955	30.4866	65.367	30.3632	69.2801	30.1653	72.3424	29.9807	76.1386	29.7511	79.1763	29.4597
118482400	24.902	1.32885	4.44506e-08		29.5243	29.6186	30.6315	29.8036	32.0344	29.9308	33.949	30.0838	36.1803	30.1791	37.5672	30.3556	39.6367	30.4698	42.1745	30.5069	44.9071	30.57	46.9129	30.641	49.3154	30.6685	51.8394	30.6614	54.1845	30.6678	56.7324	30.6787	59.5855	30.593	62.5797	30.5287	65.4001	30.4439	69.3926	30.1875	72.3709	29.9926	76.2573	29.7442	79.2391	29.4663
118682200	24.8769	1.33398	4.45021e-08		29.5057	29.6738	30.6211	29.8314	32.0284	29.991	33.9325	30.112	36.1849	30.2283	37.5359	30.4265	39.6226	30.552	42.14	30.54	44.9073	30.6428	46.8784	30.6754	49.3498	30.7435	51.8194	30.7067	54.166	30.7421	56.6805	30.6859	59.6037	30.6484	62.5009	30.5858	65.3558	30.5178	69.3103	30.2511	72.4204	30.0783	76.1772	29.8009	79.3011	29.4742
118882000	24.8964	1.33484	4.44909e-08		29.4665	29.7699	30.6205	29.9278	32.01	30.0962	33.9464	30.1852	36.1546	30.2791	37.5622	30.4917	39.6304	30.6017	42.1455	30.6193	44.8774	30.7094	46.9151	30.7174	49.3371	30.8107	51.8507	30.7709	54.2558	30.7995	56.7351	30.8107	59.6582	30.7547	62.5555	30.6139	65.3671	30.567	69.3896	30.3311	72.3575	30.1317	76.2414	29.8414	79.2738	29.5975
119081800	24.9123	1.33617	4.44887e-08		29.5164	29.7847	30.6125	29.9578	32.03	30.1255	33.9322	30.244	36.1489	30.3301	37.563	30.5192	39.6302	30.6406	42.1542	30.6695	44.8877	30.7379	46.9475	30.8075	49.3482	30.806	51.8271	30.9003	54.2035	30.8492	56.7137	30.7954	59.608	30.8069	62.5445	30.6699	65.4125	30.6043	69.354	30.3574	72.4028	30.1713	76.255	29.9378	79.3244	29.6894
119281600	24.9347	1.33722	4.4489e-08		29.5274	29.8587	30.6527	30.0063	32.0566	30.1769	33.9521	30.3	36.171	30.4012	37.5866	30.5922	39.634	30.6848	42.1848	30.722	44.918	30.8028	46.9669	30.8641	49.377	30.9056	51.847	30.8711	54.248	30.9034	56.7745	30.8904	59.6655	30.823	62.5617	30.7323	65.4643	30.6417	69.3707	30.3417	72.436	30.2412	76.3186	29.9018	79.2795	29.603
119481400	24.9179	1.34248	4.45596e-08		29.5361	29.9075	30.6855	30.0841	32.0812	30.2646	33.9775	30.3432	36.1943	30.4535	37.6086	30.6419	39.6778	30.7355	42.2343	30.763	44.9221	30.8173	46.9659	30.8565	49.3977	30.9113	51.8561	30.9479	54.297	30.8935	56.8117	30.9036	59.6368	30.8716	62.6382	30.7809	65.4577	30.7066	69.4133	30.4813	72.447	30.262	76.3389	29.947	79.3503	29.7058
119681200	24.9372	1.34297	4.45357e-08		29.5282	29.9801	30.6584	30.1264	32.0605	30.3213	33.9758	30.4126	36.2365	30.513	37.6039	30.7283	39.6625	30.7987	42.1743	30.843	44.9768	30.9087	47.0068	30.9669	49.3664	31.0113	51.9098	30.9883	54.2973	31.0231	56.7999	30.9597	59.6569	30.876	62.6214	30.8594	65.466	30.7679	69.4384	30.494	72.4683	30.3757	76.3641	30.0122	79.4023	29.8973
119881000	24.9125	1.34731	4.4561e-08		29.5263	30.0376	30.6692	30.181	32.0821	30.3238	33.9938	30.4279	36.2066	30.5933	37.6146	30.764	39.6857	30.8576	42.1652	30.8692	44.9309	30.9562	47.0174	30.9947	49.4123	31.0678	51.8855	31.0602	54.2943	31.0457	56.807	31.0451	59.7191	30.935	62.6843	30.9261	65.48	30.832	69.5089	30.5331	72.52	30.3343	76.4209	30.1058	79.4813	29.834
120080800	24.9287	1.34949	4.45879e-08		29.5291	30.0695	30.6647	30.1937	32.052	30.4057	34.0052	30.5149	36.1886	30.6441	37.6029	30.8201	39.6804	30.9057	42.1874	30.9448	44.9767	30.9631	46.9907	31.0691	49.3984	31.0897	51.8956	31.1352	54.3261	31.098	56.8402	31.1159	59.72	31.0732	62.7383	30.9192	65.5109	30.899	69.5303	30.5815	72.5394	30.4776	76.4022	30.2134	79.4737	29.8836
120280600	24.9442	1.34974	4.45495e-08		29.5633	30.1353	30.6855	30.2954	32.0708	30.503	33.9783	30.5568	36.193	30.6572	37.6113	30.8868	39.6921	30.9645	42.2242	30.9625	44.9552	31.0466	47.0479	31.1285	49.3967	31.1675	51.9421	31.193	54.3446	31.2166	56.8818	31.1456	59.7383	31.0892	62.7344	31.013	65.5396	30.9363	69.5372	30.6647	72.5593	30.4932	76.3855	30.205	79.4373	29.9079
120480400	24.9336	1.35189	4.45275e-08		29.5546	30.1809	30.7081	30.3327	32.0963	30.4957	33.975	30.5788	36.2201	30.7552	37.6396	30.921	39.7162	31.0226	42.2458	31.0351	44.9581	31.0861	47.038	31.1672	49.4167	31.2134	51.9799	31.2017	54.3378	31.1999	56.8913	31.1399	59.7206	31.1188	62.7024	31.0451	65.5488	30.9176	69.5511	30.6862	72.5939	30.525	76.4464	30.234	79.4451	30.0046
120680200	24.9368	1.35514	4.45664e-08		29.5372	30.2057	30.6702	30.36	32.1018	30.5585	33.9793	30.6655	36.2257	30.7528	37.6322	30.9788	39.7151	31.0579	42.2214	31.1016	44.9649	31.1359	47.0242	31.2457	49.4146	31.2428	51.9487	31.2554	54.3813	31.2858	56.8604	31.2888	59.7521	31.1605	62.6998	31.095	65.5506	30.963	69.5185	30.7872	72.5346	30.6197	76.4164	30.2756	79.4908	30.0107
120880000	24.9288	1.35841	4.4586e-08		29.5561	30.2675	30.7108	30.4663	32.0838	30.5855	34.0413	30.7312	36.242	30.8288	37.6422	31.0383	39.7067	31.1422	42.2236	31.1449	45.0034	31.1928	47.0589	31.273	49.4447	31.3482	51.9921	31.3473	54.3905	31.3632	56.9042	31.272	59.803	31.197	62.7104	31.1581	65.6207	31.0601	69.5953	30.8261	72.602	30.6243	76.4805	30.3025	79.5586	30.1056
121079800	24.9513	1.35966	4.45935e-08		29.5703	30.3502	30.7122	30.4919	32.0948	30.6509	34.0204	30.7804	36.2569	30.8668	37.6624	31.1018	39.7122	31.1983	42.2341	31.2027	44.9945	31.2805	47.0483	31.3509	49.4362	31.3406	51.9923	31.397	54.391	31.3707	56.9277	31.3226	59.8178	31.3169	62.7909	31.1735	65.5988	31.1144	69.5816	30.8236	72.6204	30.6587	76.495	30.3459	79.6323	30.1268
121279600	24.94	1.36093	4.45416e-08		29.5329	30.4122	30.7409	30.5662	32.0608	30.712	34.0188	30.8465	36.235	30.9524	37.6581	31.1651	39.745	31.2486	42.2363	31.2527	45.0099	31.3615	47.0504	31.387	49.4368	31.4129	51.9732	31.4756	54.3795	31.4061	56.9152	31.4741	59.8293	31.3673	62.7809	31.2459	65.6114	31.137	69.6218	30.9133	72.6679	30.6911	76.5103	30.4116	79.5722	30.2015
121479400	24.924	1.36561	4.45926e-08		29.5864	30.4531	30.7597	30.5686	32.1368	30.7414	34.0269	30.8748	36.2709	30.9905	37.7044	31.1905	39.7764	31.2872	42.2806	31.2669	45.0564	31.3716	47.0955	31.4198	49.5324	31.4786	52.0067	31.4561	54.4436	31.4359	56.9618	31.4097	59.8605	31.3452	62.8084	31.228	65.6581	31.2138	69.6514	30.9532	72.6828	30.7229	76.5161	30.4	79.6639	30.1234
121679200	24.9563	1.36649	4.46058e-08		29.5651	30.4621	30.708	30.6559	32.0802	30.8103	34.0162	30.9371	36.2511	31.0458	37.6811	31.2553	39.7477	31.3362	42.2654	31.3504	45.0197	31.4359	47.0842	31.466	49.4946	31.5621	52.0149	31.5709	54.399	31.5359	56.9557	31.5098	59.8208	31.4869	62.7918	31.3724	65.6649	31.2858	69.5872	30.9998	72.6618	30.8147	76.573	30.5093	79.5751	30.2876
121879000	24.9676	1.36761	4.45893e-08		29.6026	30.5189	30.7398	30.7075	32.1316	30.874	34.0681	30.9654	36.2778	31.1032	37.7199	31.3018	39.8118	31.3803	42.3424	31.4185	45.0983	31.4441	47.1123	31.5377	49.5304	31.5751	52.051	31.5901	54.4608	31.5679	56.9792	31.5002	59.8678	31.4911	62.8651	31.3389	65.6777	31.3264	69.7146	31.0378	72.8173	30.8325	76.5484	30.4647	79.6604	30.3273
122078800	24.9473	1.37181	4.46168e-08		29.6051	30.5883	30.7527	30.7506	32.152	30.9241	34.0661	31.0287	36.3062	31.118	37.7461	31.3406	39.7755	31.4306	42.3008	31.4643	45.043	31.5178	47.1333	31.6104	49.5497	31.6301	52.0927	31.6117	54.4626	31.6493	56.9859	31.6091	59.9586	31.5351	62.7944	31.4958	65.6453	31.3552	69.7028	31.08	72.7615	30.8991	76.5369	30.5538	79.7111	30.3569
122278600	24.9594	1.37344	4.46185e-08		29.6264	30.6709	30.7358	30.8107	32.118	30.9796	34.0707	31.1048	36.2886	31.2067	37.698	31.4211	39.7663	31.5226	42.2861	31.5446	45.0304	31.5968	47.1217	31.6517	49.5352	31.6968	52.0737	31.6732	54.4592	31.6734	56.9791	31.62	59.8966	31.5894	62.8147	31.4757	65.7087	31.438	69.7361	31.1532	72.7467	30.942	76.6054	30.6521	79.7221	30.3681
122478400	24.981	1.37462	4.46222e-08		29.6125	30.7311	30.755	30.8739	32.1434	31.0361	34.0394	31.1719	36.3204	31.2441	37.744	31.4869	39.8124	31.5553	42.3404	31.5535	45.0983	31.6614	47.132	31.7361	49.5564	31.7131	52.0549	31.7641	54.4837	31.7483	56.9794	31.7538	59.9435	31.6466	62.8276	31.5817	65.7404	31.4609	69.6533	31.172	72.8334	30.9426	76.6293	30.7673	79.769	30.4043
122678200	24.9549	1.37992	4.4675e-08		29.6127	30.8016	30.7483	30.9315	32.1487	31.0946	34.0777	31.1908	36.2633	31.2902	37.7202	31.4904	39.7943	31.5928	42.3353	31.6239	45.1095	31.7164	47.1735	31.7627	49.5765	31.7963	52.1341	31.83	54.494	31.7523	57.0278	31.7498	59.9434	31.6982	62.8942	31.5585	65.708	31.4816	69.7655	31.2286	72.7707	31.0213	76.6322	30.7001	79.6778	30.4174
122878000	24.9668	1.3814	4.46714e-08		29.6445	30.806	30.7572	30.9781	32.1327	31.1115	34.0993	31.2488	36.3452	31.3955	37.7366	31.5486	39.7923	31.6551	42.3165	31.6828	45.1343	31.7861	47.1753	31.8352	49.5961	31.8683	52.1092	31.8337	54.4988	31.814	57.0366	31.8468	59.952	31.7509	62.9569	31.6606	65.7973	31.545	69.7834	31.2959	72.8109	31.1384	76.7412	30.7565	79.81	30.5552
123077800	25.0005	1.38017	4.46192e-08		29.6153	30.8816	30.7614	31.0344	32.1611	31.2126	34.0941	31.3146	36.3435	31.4176	37.7565	31.6271	39.8301	31.677	42.3698	31.759	45.1315	31.8344	47.1879	31.8686	49.5813	31.8546	52.1431	31.8536	54.5202	31.867	57.0644	31.8115	59.9813	31.8295	62.9539	31.7009	65.7854	31.543	69.8098	31.398	72.8963	31.1355	76.6526	30.7739	79.7668	30.5797
123277600	24.9817	1.38432	4.46472e-08		29.5991	30.9586	30.7958	31.0817	32.185	31.2545	34.1218	31.3964	36.359	31.4875	37.7915	31.694	39.8372	31.7831	42.3395	31.7793	45.1352	31.835	47.2206	31.923	49.6195	31.9534	52.1904	31.9128	54.5527	31.9364	57.0761	31.9088	59.9681	31.8453	62.9506	31.7559	65.8403	31.6118	69.8196	31.3591	72.8529	31.1497	76.7297	30.8399	79.8125	30.5272
123477400	24.9921	1.38718	4.46857e-08		29.6209	30.9565	30.7842	31.1454	32.1959	31.307	34.1168	31.4496	36.3725	31.5231	37.7824	31.7222	39.8286	31.8095	42.3453	31.8284	45.1452	31.911	47.2266	31.9899	49.633	31.9717	52.1607	32.0079	54.5605	31.9609	57.0983	31.9301	60.0192	31.8739	63.009	31.7986	65.8531	31.6983	69.859	31.4363	72.9058	31.2302	76.6989	30.8902	79.8068	30.6215
123677200	25.0211	1.38642	4.46407e-08		29.636	31.0578	30.7905	31.1944	32.1714	31.3784	34.1437	31.4551	36.3573	31.5702	37.8243	31.7919	39.8798	31.849	42.4237	31.9268	45.16	31.9595	47.2431	32.0008	49.6875	32.044	52.1539	32.0613	54.6418	32.0354	57.0957	31.9611	60.08	31.9241	62.9936	31.7949	65.8553	31.7253	69.804	31.3782	72.9134	31.2479	76.8133	30.9502	79.8756	30.6049
123877000	24.9757	1.39179	4.46603e-08		29.6363	31.0303	30.8274	31.2403	32.2009	31.4057	34.1334	31.5176	36.385	31.5925	37.8255	31.8509	39.8774	31.9196	42.3985	31.9082	45.1505	32.0176	47.2204	32.1022	49.6486	32.1114	52.1781	32.1134	54.5824	32.0788	57.1468	32.0489	59.9941	31.9676	63.0224	31.8679	65.8724	31.787	69.8829	31.4759	72.9035	31.2965	76.8088	31.0369	79.8502	30.7191
124076800	25.0224	1.39151	4.46626e-08		29.6344	31.1202	30.8034	31.3196	32.2193	31.4614	34.0914	31.5733	36.3748	31.66	37.7576	31.866	39.8628	31.9466	42.3841	31.9797	45.1557	32.0667	47.2213	32.1217	49.6501	32.113	52.1424	32.1419	54.5341	32.0958	57.118	32.0724	60.0066	32.0125	62.982	31.9629	65.8911	31.8049	69.8793	31.6289	72.8744	31.331	76.7442	31.0583	79.8853	30.762
124276600	25.012	1.39533	4.46946e-08		29.6269	31.2063	30.8337	31.3527	32.2179	31.5123	34.1316	31.6394	36.3595	31.7601	37.8119	31.9532	39.8912	32.0305	42.4371	32.0695	45.1807	32.128	47.2753	32.1706	49.6597	32.2235	52.235	32.1902	54.6375	32.1705	57.159	32.1679	60.0065	32.0731	63.0593	31.9818	65.8671	31.8972	69.9398	31.6477	72.9856	31.4538	76.818	31.1249	79.9192	30.7962
124476400	25.0412	1.39562	4.46843e-08		29.6722	31.2532	30.8534	31.4148	32.2536	31.5678	34.1329	31.699	36.4006	31.795	37.8159	31.9973	39.9087	32.09	42.437	32.1202	45.2458	32.1784	47.2661	32.2068	49.6765	32.2419	52.2428	32.3072	54.604	32.2552	57.1945	32.2328	60.118	32.1508	63.0368	32.0463	65.9236	31.871	69.9193	31.6746	72.9813	31.5179	76.8345	31.2042	79.9994	30.8202
124676200	25.0244	1.39914	4.46952e-08		29.666	31.3185	30.841	31.441	32.2384	31.6344	34.1423	31.7143	36.4102	31.834	37.8178	32.0369	39.9121	32.1512	42.4953	32.1375	45.2207	32.2501	47.2701	32.2571	49.6975	32.2912	52.212	32.3426	54.6854	32.2527	57.1566	32.229	60.0945	32.1617	63.0787	32.0972	65.9148	31.9357	69.9305	31.7408	73.067	31.437	76.8366	31.1735	79.904	30.9274
124876000	25.0364	1.40179	4.47298e-08		29.6953	31.3344	30.8389	31.5343	32.2392	31.6484	34.137	31.7555	36.4074	31.8926	37.8272	32.1108	39.9032	32.1935	42.4527	32.1842	45.2395	32.2786	47.267	32.3585	49.7124	32.354	52.2523	32.3661	54.6612	32.3477	57.1668	32.3053	60.0956	32.2143	63.1501	32.1616	65.9705	32.0233	69.9664	31.7559	73.0063	31.5621	76.9202	31.2179	79.9315	30.9694
125075800	25.0403	1.40302	4.47043e-08		29.7095	31.4106	30.8661	31.5937	32.2696	31.7671	34.1855	31.9016	36.4612	31.9475	37.8832	32.1696	39.9753	32.2627	42.4412	32.3195	45.248	32.3703	47.3608	32.4306	49.747	32.4426	52.2704	32.3968	54.7166	32.4098	57.3035	32.38	60.0995	32.2474	63.1551	32.2096	65.978	32.1224	69.9936	31.8172	73.103	31.6641	77.0176	31.3267	80.0695	31.0309
125275600	25.041	1.40629	4.47383e-08		29.6863	31.4676	30.8325	31.6063	32.2496	31.797	34.1664	31.9088	36.417	31.9986	37.8316	32.2167	39.9086	32.3197	42.4522	32.3102	45.2362	32.4048	47.356	32.4367	49.743	32.4834	52.2884	32.4692	54.7077	32.4662	57.2226	32.3979	60.1496	32.3127	63.0973	32.282	65.9514	32.158	70.0401	31.8658	73.102	31.6854	76.9172	31.3472	80.0464	31.0648
125475400	25.073	1.40668	4.47367e-08		29.7097	31.5246	30.8681	31.6907	32.2608	31.8407	34.1421	31.9491	36.4018	32.04	37.8584	32.2588	39.9135	32.3746	42.4866	32.3564	45.2467	32.4491	47.3178	32.5384	49.7423	32.5169	52.3111	32.5599	54.6564	32.4868	57.2136	32.4919	60.1605	32.3985	63.1143	32.2674	65.9818	32.1452	70.0045	31.9065	73.1088	31.6841	76.9468	31.3359	80.0083	31.078
125675200	25.0601	1.40998	4.47472e-08		29.7079	31.5786	30.8539	31.7246	32.2625	31.8682	34.1993	32.031	36.4417	32.1103	37.8838	32.3155	39.9315	32.4162	42.5091	32.3634	45.2229	32.4618	47.3183	32.5419	49.7701	32.581	52.288	32.5861	54.7118	32.5473	57.2579	32.4846	60.179	32.4301	63.1464	32.2845	66.0289	32.2226	70.0386	31.9205	73.0457	31.7753	76.8958	31.4084	80.0252	31.1025
125875000	25.0425	1.41199	4.47083e-08		29.6716	31.6669	30.8308	31.7917	32.254	31.9584	34.2171	32.075	36.4384	32.2072	37.8649	32.3769	39.9713	32.4784	42.508	32.4884	45.2819	32.5387	47.3518	32.6086	49.7958	32.6174	52.3139	32.6649	54.7132	32.5938	57.2132	32.5736	60.162	32.5029	63.1394	32.4355	66.0428	32.3155	70.0398	32.0419	73.1054	31.7954	76.9516	31.4649	80.0451	31.144
126074800	25.0494	1.41471	4.4736e-08		29.6977	31.6675	30.8375	31.8277	32.2617	31.9898	34.2105	32.1152	36.4662	32.1945	37.8663	32.437	39.9551	32.5089	42.4932	32.5161	45.2802	32.58	47.3499	32.6387	49.7396	32.6812	52.2411	32.6663	54.7042	32.6703	57.2567	32.6409	60.174	32.524	63.1354	32.4335	66.0296	32.318	69.9998	32.1105	73.1547	31.8575	76.9512	31.5341	80.0506	31.1935
126274600	25.0684	1.41575	4.47318e-08		29.6924	31.7427	30.8603	31.8676	32.3021	32.0543	34.2253	32.1672	36.4352	32.2668	37.8725	32.4594	39.9821	32.5979	42.4754	32.5795	45.2942	32.6439	47.3428	32.7097	49.8036	32.6981	52.3663	32.7349	54.7331	32.7226	57.274	32.6583	60.1751	32.5833	63.1885	32.4895	66.0066	32.4133	69.9947	32.1016	73.1311	31.836	77.0579	31.5885	80.0644	31.2484
126474400	25.0857	1.4181	4.47662e-08		29.7255	31.8011	30.865	31.9244	32.3053	32.1125	34.1981	32.2327	36.4778	32.3244	37.9008	32.5158	40.0193	32.6564	42.5504	32.6186	45.3302	32.7117	47.4171	32.7644	49.821	32.7626	52.3591	32.7852	54.7175	32.7217	57.2893	32.7166	60.1896	32.6134	63.1882	32.5155	66.0773	32.3836	70.1506	32.0997	73.1481	31.8964	77.0253	31.5117	80.1262	31.2467
126674200	25.0715	1.42035	4.4741e-08		29.7314	31.8003	30.8945	31.9922	32.2682	32.1668	34.241	32.2733	36.473	32.3539	37.9071	32.5432	40.0116	32.6811	42.5394	32.683	45.2838	32.7203	47.4169	32.8073	49.8227	32.8231	52.3483	32.8214	54.7756	32.7753	57.3306	32.7129	60.2371	32.6754	63.273	32.5723	66.0975	32.4061	70.158	32.2199	73.186	31.979	77.0102	31.675	80.1433	31.3199
126874000	25.0645	1.42402	4.47738e-08		29.7264	31.9239	30.9022	32.0682	32.308	32.241	34.2385	32.329	36.4875	32.4217	37.934	32.669	39.993	32.757	42.5641	32.718	45.3062	32.8278	47.3822	32.8445	49.839	32.8868	52.3299	32.8773	54.7688	32.8958	57.3603	32.8282	60.2692	32.7823	63.2877	32.6475	66.0575	32.5428	70.1032	32.2243	73.1903	32.0431	77.0312	31.7798	80.1925	31.3509
127073800	25.1007	1.42412	4.47707e-08		29.7258	31.9381	30.8901	32.112	32.2715	32.2517	34.246	32.3834	36.4978	32.4441	37.8961	32.6899	40.0175	32.7597	42.5603	32.7751	45.3364	32.8539	47.3891	32.8931	49.8285	32.8812	52.343	32.9234	54.7855	32.9068	57.3609	32.8823	60.2509	32.7668	63.1769	32.6344	66.0949	32.5177	70.1539	32.3309	73.1753	32.0593	77.0331	31.7559	80.0893	31.44
127273600	25.1109	1.42506	4.47484e-08		29.7369	31.9843	30.8849	32.1835	32.3109	32.3262	34.2553	32.427	36.518	32.5382	37.9049	32.7427	40.0558	32.823	42.5701	32.819	45.325	32.8888	47.3895	32.9596	49.8488	32.9775	52.3832	32.9903	54.7797	32.9463	57.3507	32.9004	60.284	32.8469	63.2469	32.7513	66.1135	32.6149	70.1017	32.3486	73.2359	32.134	77.0464	31.8021	80.2199	31.4817
127473400	25.1292	1.42658	4.47585e-08		29.7137	32.023	30.9342	32.2047	32.337	32.356	34.2198	32.4945	36.5135	32.5716	37.9739	32.784	40.0632	32.9342	42.577	32.8667	45.3415	32.9547	47.4365	33.047	49.88	33.0493	52.4031	33.0237	54.8293	33.0427	57.3831	32.9739	60.3276	32.921	63.281	32.7397	66.1411	32.6148	70.1703	32.3828	73.2039	32.1128	77.086	31.7981	80.1784	31.5387
127673200	25.1073	1.43143	4.48013e-08		29.7398	32.0959	30.91	32.2595	32.3431	32.4089	34.2574	32.5344	36.5047	32.6301	37.9406	32.8596	40.038	32.928	42.5896	32.9373	45.377	33.0065	47.4368	33.0675	49.8864	33.0596	52.4361	33.1003	54.8614	33.0233	57.3892	33.0367	60.3287	32.8732	63.3276	32.7413	66.2247	32.6693	70.2082	32.4153	73.2591	32.2258	77.1266	31.8405	80.2331	31.4935
127873000	25.1166	1.43232	4.47756e-08		29.7906	32.1977	30.9405	32.3348	32.322	32.4755	34.2775	32.6045	36.5411	32.7144	37.977	32.8991	40.0429	32.9832	42.5993	33.011	45.3981	33.0714	47.4425	33.1214	49.8476	33.1458	52.4244	33.1614	54.8417	33.1041	57.4262	33.1001	60.3692	32.9857	63.351	32.9028	66.1795	32.7644	70.2635	32.4633	73.3149	32.2198	77.1394	31.9058	80.2925	31.6192
128072800	25.1102	1.43645	4.48234e-08		29.7821	32.1839	30.9192	32.362	32.3158	32.5132	34.2453	32.6156	36.4989	32.7295	37.9275	32.9291	40.0725	33.0484	42.5804	33.0607	45.3397	33.1034	47.4794	33.18	49.8755	33.1724	52.4123	33.2042	54.831	33.1423	57.4436	33.1212	60.3296	33.0533	63.3397	32.9079	66.1516	32.8119	70.2208	32.519	73.2808	32.314	77.1408	31.9471	80.2636	31.7113
128272600	25.1154	1.43695	4.47785e-08		29.7717	32.2465	30.9181	32.3956	32.3107	32.5845	34.2981	32.6901	36.5254	32.8156	37.9956	32.987	40.0437	33.1339	42.615	33.0796	45.3679	33.1776	47.4666	33.1917	49.93	33.2642	52.4481	33.2379	54.8369	33.2129	57.4081	33.1759	60.3682	33.0917	63.2704	32.9781	66.2256	32.851	70.1664	32.5855	73.2798	32.3827	77.159	32.0247	80.2958	31.736
128472400	25.1046	1.43965	4.47734e-08		29.7737	32.2806	30.9011	32.4598	32.3381	32.6328	34.2851	32.7595	36.5146	32.8114	37.9801	33.0889	40.0511	33.1372	42.6154	33.153	45.3906	33.2129	47.5032	33.2535	49.9119	33.2798	52.4727	33.2843	54.8597	33.2285	57.4244	33.1875	60.3349	33.1581	63.3222	33.0093	66.2176	32.9064	70.2196	32.6382	73.2956	32.3971	77.2246	32.0365	80.3198	31.7373
128672200	25.1374	1.44086	4.48e-08		29.7945	32.3724	30.9624	32.5128	32.3736	32.6454	34.3013	32.8254	36.5684	32.8943	37.9747	33.1332	40.1075	33.212	42.6385	33.1392	45.3652	33.2736	47.4848	33.333	49.9398	33.3739	52.4341	33.322	54.9061	33.3416	57.3952	33.264	60.3565	33.2053	63.3508	33.0998	66.2782	32.9824	70.2842	32.5893	73.3818	32.4308	77.2225	32.1381	80.3274	31.7516
128872000	25.1698	1.4402	4.47678e-08		29.7953	32.4217	30.9757	32.582	32.3661	32.7202	34.3171	32.8991	36.5444	32.9579	37.9863	33.177	40.0661	33.2821	42.6529	33.2334	45.4361	33.3713	47.4891	33.4188	49.9535	33.3888	52.4821	33.4119	54.9114	33.3708	57.472	33.3265	60.4021	33.254	63.4463	33.1676	66.2212	32.9866	70.2722	32.6848	73.383	32.4811	77.2329	32.2112	80.4115	31.8794
129071800	25.1057	1.44717	4.48002e-08		29.8363	32.4737	30.9847	32.6306	32.373	32.8019	34.3356	32.8912	36.5614	33.0001	38.0217	33.2172	40.1166	33.333	42.6863	33.3064	45.4735	33.3557	47.5175	33.4166	49.9455	33.4541	52.5196	33.4447	54.9275	33.3992	57.5023	33.4041	60.4132	33.2915	63.4606	33.1415	66.2706	33.0412	70.3103	32.7471	73.3779	32.468	77.2775	32.2136	80.3525	31.8809
129271600	25.1394	1.44811	4.48202e-08		29.7768	32.5418	30.9299	32.6845	32.3457	32.8738	34.3132	32.9932	36.5753	33.0723	38.0005	33.2965	40.0901	33.344	42.6593	33.3703	45.3989	33.4368	47.5336	33.4971	49.9251	33.4893	52.5145	33.511	54.9201	33.4879	57.4803	33.4654	60.4075	33.3254	63.428	33.1888	66.3028	33.0752	70.279	32.7536	73.4571	32.5704	77.2682	32.2887	80.3051	31.9534
129471400	25.1258	1.45328	4.48864e-08		29.8037	32.593	30.9563	32.7844	32.3453	32.9498	34.3439	33.0048	36.5978	33.1167	38.0378	33.3677	40.1202	33.4434	42.6105	33.4279	45.4515	33.5318	47.556	33.558	49.9989	33.6042	52.5212	33.5766	54.9487	33.524	57.5351	33.4967	60.4574	33.3836	63.4176	33.2693	66.2978	33.1274	70.3177	32.8854	73.3904	32.6429	77.3225	32.3516	80.4051	31.9072
129671200	25.1467	1.45163	4.48036e-08		29.8004	32.6545	30.9834	32.7953	32.37	32.9645	34.3371	33.092	36.6028	33.1442	38.0363	33.4067	40.1251	33.4767	42.7087	33.5021	45.4669	33.5578	47.5814	33.6315	49.9974	33.6369	52.5511	33.6308	54.9766	33.5832	57.5545	33.5539	60.4774	33.4593	63.4332	33.3327	66.3746	33.2156	70.3791	32.9289	73.4172	32.7176	77.3119	32.424	80.4471	32.065
129871000	25.1632	1.45331	4.48159e-08		29.8451	32.6615	31.0312	32.8118	32.4183	33.029	34.3519	33.1333	36.5785	33.2169	38.073	33.4218	40.1683	33.5508	42.6801	33.5324	45.5062	33.5975	47.5727	33.6518	50.0205	33.6745	52.5508	33.6793	54.9912	33.6371	57.5463	33.5558	60.4794	33.4913	63.456	33.3902	66.3549	33.2719	70.3732	32.9755	73.475	32.7117	77.3491	32.3753	80.4528	32.0502
130070800	25.177	1.45628	4.48631e-08		29.8392	32.72	30.9809	32.89	32.38	33.0628	34.3593	33.1924	36.6025	33.2816	38.0724	33.4552	40.1327	33.5825	42.6935	33.5869	45.5	33.6525	47.5703	33.6907	50.0215	33.6791	52.5799	33.6855	54.9779	33.6426	57.5665	33.6187	60.5047	33.5401	63.4767	33.4561	66.3905	33.3165	70.3809	33.0031	73.481	32.8086	77.3304	32.4372	80.4423	32.0866
130270600	25.1603	1.45934	4.48587e-08		29.8364	32.7886	31.0347	32.9662	32.3964	33.1035	34.3514	33.228	36.6479	33.3482	38.0969	33.5499	40.1628	33.6653	42.7388	33.6125	45.4959	33.7356	47.6091	33.738	50.0502	33.7695	52.5798	33.7533	55.0161	33.6687	57.5427	33.6848	60.4531	33.5831	63.5535	33.4821	66.3755	33.3088	70.3763	32.9852	73.5507	32.797	77.3672	32.4256	80.5126	32.0594
130470400	25.1986	1.45875	4.484e-08		29.8123	32.8632	30.98	33.0007	32.4259	33.165	34.3588	33.2935	36.6591	33.3893	38.1037	33.5929	40.1614	33.7233	42.7283	33.7094	45.4735	33.7522	47.5954	33.8342	50.069	33.8413	52.5611	33.7948	55.0046	33.7476	57.5648	33.7111	60.5199	33.6446	63.5705	33.5409	66.4132	33.4459	70.4182	33.0703	73.4705	32.8722	77.3398	32.5496	80.48	32.2021
130670200	25.1731	1.4619	4.48226e-08		29.8336	32.9171	31.0115	33.0427	32.4024	33.2547	34.3459	33.3462	36.6184	33.4396	38.0718	33.6434	40.1816	33.7404	42.7498	33.755	45.5154	33.7811	47.6024	33.8685	50.043	33.8691	52.5809	33.8911	55.0171	33.8602	57.5702	33.7681	60.5127	33.6738	63.5236	33.583	66.4134	33.4182	70.3685	33.1512	73.5133	33.0009	77.4012	32.6311	80.4782	32.2769
130870000	25.1917	1.46496	4.48811e-08		29.8464	32.9346	30.9931	33.1056	32.3968	33.2463	34.3797	33.3875	36.6508	33.4895	38.054	33.7336	40.2055	33.8082	42.7479	33.7704	45.5205	33.8699	47.6243	33.8686	50.0738	33.9349	52.6129	33.9059	55.0237	33.8889	57.6139	33.7841	60.5216	33.7089	63.5444	33.614	66.4239	33.483	70.4608	33.1955	73.5167	32.9738	77.3855	32.6721	80.4946	32.3771
131069800	25.1861	1.46614	4.48388e-08		29.8597	33.0292	30.98	33.1647	32.4349	33.3754	34.3623	33.4551	36.6523	33.5453	38.059	33.778	40.1985	33.8573	42.7383	33.8423	45.564	33.9351	47.5962	33.9527	50.0542	33.9873	52.6047	34.0077	55.0136	33.9176	57.6045	33.8896	60.4918	33.7992	63.4741	33.7446	66.3463	33.5873	70.4173	33.2296	73.5401	33.136	77.3898	32.7349	80.4751	32.3446
131269600	25.1847	1.47037	4.48972e-08		29.8286	33.0646	31.0183	33.2043	32.4269	33.3901	34.3731	33.4875	36.6273	33.5729	38.0736	33.8013	40.1535	33.9018	42.7474	33.8802	45.5414	33.9574	47.6429	33.9922	50.0463	33.9992	52.622	34.0086	55.0229	33.9363	57.5645	33.9767	60.5236	33.8987	63.4984	33.7015	66.3797	33.6059	70.4198	33.3131	73.4837	33.0489	77.459	32.741	80.4413	32.3608
131469400	25.1938	1.47299	4.4925e-08		29.8269	33.1346	31.0009	33.3039	32.417	33.4735	34.3569	33.5786	36.6563	33.6751	38.1022	33.9202	40.1456	33.9861	42.7284	33.9892	45.5396	34.0799	47.6178	34.1058	50.1014	34.1058	52.6185	34.1029	55.0522	34.043	57.5862	34.0022	60.5129	33.9647	63.5158	33.7947	66.4113	33.6872	70.4418	33.4138	73.5098	33.1615	77.4371	32.8488	80.4937	32.4947
131669200	25.1912	1.47403	4.48841e-08		29.8526	33.1735	31.0215	33.3472	32.4104	33.5397	34.4119	33.6369	36.6606	33.6927	38.0867	33.9163	40.2088	33.9888	42.7787	33.9752	45.5721	34.0755	47.6911	34.1292	50.0957	34.1639	52.6436	34.1598	55.0703	34.0858	57.5866	34.0516	60.5787	33.9916	63.5708	33.8602	66.4669	33.7451	70.4676	33.4296	73.6129	33.1723	77.4789	32.8646	80.6074	32.5451
131869000	25.1698	1.47758	4.48859e-08		29.8661	33.2103	31.0127	33.3949	32.4652	33.5436	34.4084	33.6727	36.6568	33.777	38.1359	33.9685	40.2571	34.0836	42.7713	34.0727	45.5784	34.1549	47.6781	34.2094	50.1444	34.2069	52.6621	34.2353	55.0761	34.1762	57.6399	34.0878	60.5537	34.0124	63.5742	33.8888	66.4332	33.8185	70.4767	33.461	73.6123	33.2749	77.5325	32.9246	80.5691	32.5163
132068800	25.199	1.47722	4.48589e-08		29.828	33.2765	31.0037	33.448	32.4533	33.6206	34.418	33.7084	36.6298	33.8415	38.0927	34.0601	40.2074	34.1341	42.7198	34.0942	45.5027	34.2295	47.6154	34.2538	50.1178	34.272	52.662	34.2306	55.0428	34.2701	57.6203	34.1717	60.5941	34.0739	63.5348	33.9674	66.4503	33.8393	70.5021	33.5255	73.5417	33.2788	77.5023	32.9947	80.5323	32.6679
132268600	25.1992	1.47997	4.48747e-08		29.8654	33.3129	31.0431	33.4915	32.4347	33.6615	34.3703	33.799	36.6799	33.8497	38.1113	34.0363	40.2175	34.1977	42.7459	34.1659	45.5583	34.2375	47.6592	34.2992	50.1284	34.2907	52.651	34.2905	55.0573	34.2481	57.6187	34.2231	60.6232	34.1427	63.5803	33.9758	66.4531	33.927	70.5128	33.5831	73.6052	33.3619	77.5395	33.0294	80.5324	32.7198
132468400	25.1759	1.48376	4.48803e-08		29.8394	33.4102	31.0032	33.5646	32.4459	33.7273	34.3978	33.8484	36.694	33.9081	38.1016	34.1286	40.2218	34.2555	42.7865	34.1964	45.5597	34.3026	47.6781	34.3705	50.176	34.3892	52.6944	34.402	55.0789	34.3061	57.6308	34.2661	60.5816	34.2438	63.6145	34.0859	66.5456	33.9348	70.5394	33.6659	73.6035	33.4198	77.5031	33.0846	80.548	32.7506
132668200	25.2218	1.48454	4.4918e-08		29.8572	33.4261	30.9999	33.6166	32.4312	33.7657	34.4114	33.8835	36.7034	33.975	38.1706	34.1855	40.2426	34.3113	42.7649	34.2894	45.5485	34.3444	47.6866	34.4186	50.1272	34.4177	52.7002	34.4498	55.0731	34.3493	57.6608	34.3143	60.6111	34.2533	63.5786	34.1199	66.4788	34.0329	70.5288	33.7561	73.5763	33.5176	77.5248	33.1517	80.6149	32.8148
132868000	25.2389	1.48692	4.49528e-08		29.8978	33.4798	31.0702	33.646	32.4816	33.8418	34.4177	33.9145	36.7058	34.0179	38.1391	34.2074	40.2525	34.3558	42.8206	34.3018	45.5752	34.4016	47.6857	34.4312	50.1873	34.5037	52.6758	34.4515	55.1143	34.4164	57.6996	34.358	60.6948	34.2505	63.6783	34.188	66.5361	34.0187	70.5472	33.752	73.6216	33.5498	77.5746	33.1781	80.5741	32.8354
133067800	25.231	1.489	4.49341e-08		29.8795	33.5377	31.0627	33.6928	32.4992	33.9062	34.4512	33.9989	36.6765	34.0932	38.1591	34.3091	40.2343	34.386	42.8182	34.3803	45.6242	34.518	47.6934	34.5486	50.1913	34.59	52.7234	34.5268	55.1638	34.5066	57.6948	34.4707	60.6645	34.3017	63.6912	34.2432	66.5375	34.1111	70.531	33.9294	73.6553	33.5243	77.5741	33.1973	80.7156	32.9205
133267600	25.2017	1.49266	4.49248e-08		29.9008	33.596	31.0991	33.7791	32.4597	33.9167	34.4388	34.0654	36.7509	34.1581	38.145	34.3561	40.2399	34.4801	42.8466	34.4564	45.6207	34.5216	47.6812	34.5403	50.1897	34.6175	52.7353	34.5608	55.1288	34.547	57.7177	34.4963	60.6491	34.3843	63.6586	34.2574	66.5805	34.1255	70.548	33.8327	73.6568	33.6576	77.5963	33.2655	80.6818	32.9716
133467400	25.2381	1.49291	4.49298e-08		29.9042	33.6572	31.0667	33.8321	32.4808	33.9711	34.4534	34.0796	36.7176	34.2146	38.1598	34.4263	40.299	34.5165	42.8386	34.5198	45.6315	34.5364	47.6901	34.5972	50.209	34.6911	52.7625	34.6364	55.1461	34.5998	57.7531	34.5765	60.6565	34.5337	63.7192	34.3416	66.5692	34.2279	70.6183	33.989	73.7324	33.7248	77.5883	33.3178	80.6917	33.0513
133667200	25.2311	1.49658	4.49606e-08		29.9187	33.7109	31.0465	33.8898	32.5221	34.0401	34.4359	34.1462	36.7263	34.2469	38.1762	34.4643	40.2686	34.5591	42.8177	34.573	45.6405	34.6116	47.7292	34.7025	50.1816	34.6939	52.7732	34.707	55.1953	34.644	57.7505	34.6067	60.7064	34.531	63.7001	34.3919	66.5699	34.238	70.5226	33.9638	73.6867	33.7382	77.586	33.3773	80.7225	33.0306
133867000	25.2435	1.49865	4.49777e-08		29.9026	33.7805	31.0684	33.9377	32.4749	34.1197	34.4551	34.2679	36.7165	34.3302	38.1796	34.5604	40.2713	34.635	42.8377	34.602	45.6258	34.7084	47.741	34.7524	50.2199	34.7583	52.7695	34.758	55.1772	34.7007	57.7254	34.704	60.6987	34.6219	63.6669	34.4796	66.5991	34.3352	70.645	34.0767	73.7635	33.8288	77.6549	33.4559	80.679	33.0875
134066800	25.2409	1.5006	4.49644e-08		29.9137	33.8384	31.0606	33.9909	32.5123	34.1681	34.5049	34.2933	36.7446	34.3775	38.1875	34.5543	40.2933	34.689	42.8254	34.6713	45.6726	34.7394	47.7803	34.7782	50.2052	34.7936	52.7672	34.8113	55.2074	34.7638	57.7564	34.7521	60.7288	34.6075	63.6941	34.5386	66.6056	34.3709	70.6653	34.0959	73.7847	33.8592	77.6644	33.5092	80.7934	33.2365
134266600	25.2409	1.50222	4.49459e-08		29.9254	33.8793	31.0837	34.0359	32.5103	34.2062	34.4641	34.3312	36.7719	34.397	38.155	34.6036	40.2931	34.7396	42.8555	34.7038	45.6897	34.8027	47.7673	34.8218	50.2089	34.8591	52.7794	34.846	55.1929	34.7738	57.743	34.7589	60.7559	34.6915	63.729	34.5221	66.6159	34.3983	70.6887	34.0989	73.7572	33.885	77.6691	33.5525	80.7385	33.2437
134466400	25.2414	1.50506	4.49649e-08		29.9554	33.9266	31.0889	34.1133	32.5382	34.2849	34.4982	34.3787	36.7777	34.4921	38.2195	34.6802	40.3364	34.8103	42.8412	34.8042	45.702	34.842	47.8021	34.8852	50.2803	34.9372	52.8393	34.9322	55.2788	34.9316	57.7943	34.8498	60.7337	34.7146	63.7817	34.6164	66.6253	34.4965	70.6921	34.1648	73.8539	33.9658	77.6858	33.5501	80.8381	33.2849
134666200	25.2452	1.5078	4.49867e-08		29.9122	33.974	31.1059	34.1727	32.5141	34.3126	34.4948	34.4605	36.7343	34.5022	38.177	34.7489	40.2929	34.8198	42.8537	34.8466	45.6705	34.9373	47.8107	34.979	50.234	34.9676	52.8391	35.022	55.1756	34.9646	57.784	34.8968	60.7594	34.7695	63.727	34.6548	66.6168	34.5979	70.681	34.2323	73.7375	34.0101	77.727	33.6422	80.7926	33.4017
134866000	25.2392	1.51057	4.49916e-08		29.9321	34.0587	31.0976	34.2204	32.5034	34.4079	34.511	34.5135	36.7733	34.6191	38.1915	34.789	40.3306	34.9262	42.8962	34.9267	45.6868	35.0121	47.7695	35.012	50.2771	35.0194	52.8114	35.0191	55.2391	34.9755	57.8068	34.9376	60.7608	34.855	63.7669	34.6801	66.7233	34.6819	70.7157	34.3481	73.8494	34.1098	77.7937	33.7084	80.8203	33.3897
135065800	25.2394	1.5134	4.50098e-08		29.94	34.1293	31.1056	34.2665	32.5418	34.4173	34.5314	34.5529	36.8027	34.6469	38.2386	34.8455	40.3699	34.9302	42.9157	34.9783	45.7231	35.0793	47.8038	35.0519	50.2905	35.0814	52.8504	35.069	55.2849	35.0667	57.83	35.0286	60.7937	34.8903	63.7641	34.78	66.7408	34.7046	70.7166	34.379	73.8081	34.1446	77.7143	33.8118	80.8923	33.479
135265600	25.2536	1.51382	4.49812e-08		29.9205	34.1708	31.0932	34.3346	32.5528	34.514	34.4872	34.5796	36.7781	34.7028	38.2427	34.9221	40.3279	35.012	42.8984	35.0311	45.7091	35.1015	47.7966	35.1148	50.3034	35.1559	52.8084	35.1169	55.2743	35.1278	57.8788	35.0634	60.8083	35.0041	63.8245	34.8732	66.6784	34.7182	70.7647	34.4603	73.9123	34.2147	77.7395	33.852	80.9097	33.5933
135465400	25.2681	1.51515	4.49799e-08		29.9549	34.2011	31.1139	34.3726	32.5541	34.5388	34.5312	34.657	36.7722	34.7276	38.2636	34.9466	40.3886	35.0722	42.926	35.0798	45.7267	35.1724	47.8512	35.1422	50.3364	35.2238	52.8675	35.1688	55.2299	35.1385	57.8216	35.1252	60.817	34.9802	63.8285	34.8868	66.6897	34.8105	70.7635	34.4926	73.8852	34.24	77.7983	33.8632	80.9037	33.6117
135665200	25.2685	1.51714	4.49734e-08		29.9296	34.2695	31.1017	34.444	32.5493	34.5666	34.5212	34.7088	36.8168	34.8139	38.2416	35.063	40.3433	35.11	42.9202	35.1151	45.7188	35.1893	47.8152	35.2101	50.3381	35.2604	52.8751	35.2244	55.2821	35.2466	57.8293	35.1826	60.771	35.1476	63.8381	35.0021	66.7387	34.86	70.726	34.5638	73.8948	34.2903	77.7869	33.9193	80.893	33.691
135865000	25.2506	1.52258	4.50365e-08		29.9594	34.3341	31.1228	34.4591	32.5478	34.6499	34.5444	34.7534	36.7989	34.8574	38.2591	35.0284	40.3885	35.1763	42.9549	35.1874	45.729	35.2437	47.8437	35.2949	50.3435	35.3064	52.8691	35.2947	55.3219	35.2976	57.8861	35.2529	60.8103	35.0821	63.8463	34.9961	66.7679	34.8558	70.788	34.6161	73.9122	34.3048	77.8672	33.9262	80.9315	33.6114
136064800	25.2476	1.52374	4.49995e-08		29.9538	34.4037	31.1523	34.5488	32.5352	34.6739	34.509	34.824	36.8405	34.9234	38.2764	35.1886	40.3623	35.2367	42.9117	35.2442	45.7207	35.3254	47.8171	35.3925	50.2907	35.4113	52.8586	35.4018	55.3292	35.3714	57.8862	35.3281	60.815	35.2089	63.8171	35.0709	66.7804	34.9674	70.7925	34.716	73.8818	34.4493	77.8179	34.0356	80.9034	33.82
136264600	25.2428	1.52788	4.50466e-08		29.9551	34.4076	31.1101	34.5981	32.5796	34.7542	34.5211	34.8492	36.8164	35.0039	38.2697	35.1718	40.3831	35.2916	42.9307	35.2962	45.7265	35.3284	47.8499	35.4157	50.3399	35.4454	52.8809	35.3914	55.329	35.4307	57.8988	35.3445	60.8582	35.226	63.8722	35.0723	66.7365	34.9695	70.8972	34.6885	73.9796	34.5288	77.8882	34.1017	80.9896	33.8417
136464400	25.2495	1.53025	4.50625e-08		29.9509	34.4948	31.1191	34.6985	32.5434	34.8357	34.5369	34.9832	36.8063	35.0707	38.2315	35.2788	40.4121	35.3866	42.9205	35.439	45.7105	35.4546	47.8214	35.4946	50.355	35.4747	52.8543	35.5202	55.2897	35.4708	57.9223	35.4543	60.8285	35.3922	63.8969	35.2379	66.8492	35.1033	70.8397	34.8322	73.9581	34.5713	77.8974	34.2104	81.0216	33.9184
136664200	25.2601	1.53124	4.50445e-08		29.9884	34.5559	31.1491	34.7322	32.5489	34.8787	34.5301	34.9886	36.8224	35.0767	38.3106	35.2925	40.4004	35.4646	42.9427	35.4247	45.7677	35.525	47.8959	35.553	50.3446	35.6033	52.909	35.5331	55.3442	35.5132	57.9337	35.5143	60.89	35.4195	63.8841	35.2672	66.8185	35.1922	70.9047	34.8847	74.0146	34.6264	77.9067	34.3214	81.0393	33.9508
136864000	25.2553	1.53384	4.50467e-08		29.9896	34.6349	31.1816	34.7868	32.5525	34.9844	34.5452	35.0691	36.8301	35.1728	38.2801	35.3963	40.3818	35.4905	42.9601	35.5138	45.7866	35.5808	47.9073	35.6178	50.3595	35.6575	52.9261	35.6226	55.346	35.6555	57.9448	35.549	60.9086	35.513	63.9464	35.3488	66.8718	35.1873	70.9487	34.89	73.9989	34.6626	78.0199	34.3646	81.0711	34.038
137063800	25.2405	1.53943	4.51184e-08		29.9874	34.6486	31.1649	34.8098	32.6033	34.9837	34.5319	35.1001	36.8461	35.1808	38.2922	35.4427	40.384	35.5518	43.0017	35.5439	45.7671	35.5869	47.8575	35.6606	50.3537	35.7049	52.9667	35.6497	55.3786	35.6222	57.9714	35.6181	60.9361	35.5258	63.9673	35.3864	66.8818	35.218	70.9656	34.9969	74.0882	34.7633	77.9107	34.3635	81.0764	34.0469
137263600	25.3363	1.53384	4.50595e-08		29.9981	34.7461	31.1376	34.9353	32.583	35.0771	34.5713	35.1856	36.8555	35.2674	38.276	35.5099	40.3909	35.5866	42.976	35.5911	45.8231	35.7058	47.8802	35.7241	50.4001	35.8037	52.9697	35.7901	55.4207	35.7717	58.0038	35.7231	60.9398	35.6521	64.037	35.4819	66.8859	35.3555	70.9994	35.0883	74.0886	34.8607	78.0457	34.4783	81.1201	34.1148
137463400	25.2637	1.54326	4.5141e-08		29.9852	34.8011	31.1749	34.9449	32.59	35.1307	34.5977	35.1996	36.8952	35.3076	38.3096	35.5403	40.3959	35.641	42.9835	35.6615	45.8508	35.744	47.9386	35.7716	50.3751	35.7937	52.9406	35.7879	55.4442	35.7464	57.9828	35.6626	60.9733	35.6506	64.0375	35.4946	66.886	35.3669	70.9894	35.0676	74.0453	34.816	78.0698	34.5116	81.1574	34.178
137663200	25.3067	1.54148	4.51e-08		29.9794	34.8615	31.1657	35.0385	32.5944	35.1976	34.5736	35.2584	36.8766	35.3972	38.2919	35.6455	40.397	35.7389	42.9841	35.7374	45.8173	35.8324	47.9089	35.8545	50.4554	35.8866	52.9804	35.8589	55.4149	35.8588	58.0103	35.8204	61.0202	35.7294	64.0382	35.6669	66.9012	35.4903	71.0143	35.2148	74.0977	34.9398	78.1305	34.5774	81.1821	34.2903
137863000	25.3026	1.5439	4.5098e-08		29.9994	34.8749	31.1742	35.0369	32.6223	35.1885	34.5854	35.3205	36.8659	35.4422	38.3411	35.6572	40.3973	35.7304	43.0306	35.788	45.9111	35.8609	47.9756	35.8697	50.4449	35.8863	53.0023	35.9048	55.4684	35.8435	58.0332	35.7992	61.0459	35.7425	64.0658	35.641	66.9645	35.4979	71.0657	35.2082	74.1634	34.9736	78.0827	34.5673	81.2274	34.296
138062800	25.2653	1.5492	4.51208e-08		30.0095	34.9596	31.1956	35.0856	32.596	35.2734	34.5872	35.4233	36.8411	35.485	38.3168	35.7341	40.4552	35.7911	43.0114	35.8542	45.833	35.9191	47.9439	35.9518	50.4325	36.006	52.9905	35.9175	55.4651	35.9726	58.0232	35.8714	60.9815	35.845	64.0175	35.658	66.9279	35.5775	70.9836	35.2745	74.1779	35.0141	78.0954	34.6895	81.2286	34.3053
138262600	25.304	1.54941	4.51307e-08		30.0188	34.9825	31.204	35.1916	32.6198	35.3144	34.5832	35.4537	36.8711	35.5252	38.3681	35.7736	40.4384	35.8981	43.0502	35.882	45.8893	35.9518	47.9977	35.9953	50.4594	36.0635	53.0289	35.9992	55.5374	35.9866	58.0927	35.97	61.069	35.8621	64.1135	35.6934	67.04	35.611	71.1364	35.3226	74.1984	35.0597	78.1218	34.6698	81.3034	34.4139
138462400	25.2994	1.55254	4.51482e-08		30.0059	35.0424	31.1744	35.2295	32.5998	35.3765	34.6123	35.4951	36.8523	35.6365	38.3476	35.7988	40.4413	35.9394	43.0354	35.9677	45.8726	36.0816	47.9727	36.0834	50.4395	36.0782	53.0233	36.0471	55.5038	36.1075	58.077	36.0403	61.0392	35.8595	64.0799	35.8331	67.0323	35.6526	71.013	35.4084	74.1593	35.1326	78.1098	34.7171	81.3054	34.4715
138662200	25.311	1.55451	4.51611e-08		30.013	35.1375	31.2135	35.3256	32.5937	35.4986	34.5967	35.5692	36.9109	35.7296	38.358	35.9379	40.4606	36.0203	43.0762	36.056	45.8653	36.08	47.995	36.1864	50.5176	36.127	53.0686	36.1501	55.5177	36.1601	58.0994	36.1066	61.0938	36.0338	64.1114	35.9117	67.0483	35.8198	71.1294	35.4669	74.2206	35.1837	78.2037	34.8022	81.3575	34.5396
138862000	25.3062	1.55648	4.51449e-08		30.0455	35.1947	31.2154	35.3452	32.663	35.5065	34.6635	35.6155	36.9143	35.7506	38.3873	35.9839	40.4833	36.0583	43.0909	36.0834	45.9356	36.1504	47.991	36.1953	50.5376	36.2026	53.1325	36.2476	55.5838	36.1555	58.1266	36.1477	61.1251	36.0588	64.1298	35.9057	67.1381	35.7743	71.1627	35.4611	74.2707	35.2762	78.2275	34.8691	81.4154	34.5653
139061800	25.3369	1.55864	4.51973e-08		30.0463	35.2363	31.2201	35.4409	32.6273	35.583	34.6347	35.7103	36.8772	35.8414	38.3841	36.0643	40.5092	36.1423	43.0869	36.1978	45.9135	36.2493	48.0481	36.2673	50.5302	36.2889	53.101	36.2767	55.5448	36.2648	58.1071	36.2402	61.1268	36.06	64.1544	36.0549	67.0282	35.8941	71.1678	35.5458	74.3418	35.3222	78.2634	34.9703	81.3658	34.6836
139261600	25.2788	1.56354	4.51706e-08		30.049	35.2856	31.2307	35.4738	32.6625	35.6195	34.642	35.7901	36.9242	35.8513	38.3769	36.0993	40.546	36.23	43.1401	36.2313	45.9762	36.3215	48.0287	36.3026	50.5494	36.2881	53.127	36.3442	55.555	36.3026	58.1899	36.3134	61.1712	36.1974	64.2204	36.0442	67.1081	35.8923	71.2962	35.6275	74.3461	35.3836	78.253	35.0135	81.465	34.6759
139461400	25.3179	1.5637	4.51801e-08		30.0392	35.3648	31.2486	35.5511	32.6606	35.715	34.6483	35.8289	36.9388	35.8989	38.3939	36.1786	40.5137	36.2312	43.1199	36.2268	45.9455	36.347	48.0948	36.3854	50.558	36.3621	53.1502	36.4194	55.5714	36.4224	58.2298	36.3309	61.1672	36.2259	64.2484	36.162	67.1586	35.9762	71.2477	35.6799	74.3966	35.4241	78.362	34.9934	81.459	34.6986
139661200	25.3179	1.56712	4.52142e-08		30.0517	35.4059	31.1946	35.5513	32.6367	35.7628	34.6617	35.8732	36.9305	35.9856	38.37	36.1926	40.5384	36.3192	43.1004	36.3176	45.9383	36.3383	48.0433	36.4258	50.5687	36.411	53.1344	36.4213	55.5906	36.4076	58.2106	36.3674	61.2022	36.3217	64.1908	36.1648	67.1839	36.0338	71.2285	35.7129	74.3884	35.486	78.3043	35.1215	81.4943	34.8127
139861000	25.3161	1.56907	4.52025e-08		30.0656	35.4451	31.2471	35.6192	32.6647	35.7799	34.6367	35.8848	36.938	35.9988	38.4468	36.2685	40.5195	36.3308	43.1418	36.3248	45.9967	36.4454	48.0929	36.5015	50.5879	36.4612	53.1696	36.502	55.7015	36.4729	58.2689	36.4211	61.2027	36.3022	64.254	36.205	67.1919	36.0753	71.277	35.7392	74.4088	35.4941	78.4019	35.1012	81.5655	34.7773
140060800	25.3442	1.56949	4.52004e-08		30.0889	35.5228	31.2543	35.6657	32.6484	35.845	34.6841	35.9633	36.9316	36.0777	38.4231	36.3289	40.5131	36.4139	43.1576	36.4015	46.015	36.498	48.0945	36.5289	50.5782	36.5643	53.187	36.5641	55.6809	36.4562	58.2628	36.4987	61.2391	36.405	64.2999	36.2394	67.1911	36.1235	71.3837	35.8445	74.4946	35.6557	78.3214	35.1967	81.5118	34.9135
140260600	25.2904	1.57669	4.52466e-08		30.0822	35.5725	31.2614	35.7562	32.6859	35.9211	34.666	36.0673	36.9302	36.1645	38.4241	36.3991	40.6061	36.4908	43.163	36.4964	45.9698	36.5566	48.1512	36.6267	50.5977	36.6058	53.1803	36.6277	55.6867	36.6097	58.2845	36.5574	61.2387	36.429	64.302	36.3299	67.2218	36.2067	71.3311	35.8916	74.4513	35.6141	78.4937	35.2352	81.5636	34.8594
140460400	25.3592	1.57368	4.52186e-08		30.0638	35.6531	31.2523	35.8216	32.6473	35.9746	34.6495	36.1032	36.9299	36.1512	38.4382	36.4623	40.5489	36.5135	43.1614	36.5704	46.0116	36.6359	48.1266	36.6191	50.5854	36.6938	53.203	36.6929	55.6975	36.6344	58.283	36.6201	61.2512	36.5142	64.3284	36.4232	67.2447	36.2535	71.3548	35.9159	74.4733	35.703	78.4239	35.2736	81.5966	35.0124
140660200	25.3261	1.57853	4.52345e-08		30.0716	35.6677	31.2839	35.8372	32.691	36.0276	34.6837	36.1491	36.9759	36.2658	38.4883	36.4887	40.555	36.5852	43.16	36.5434	45.9864	36.6677	48.0938	36.7251	50.6196	36.7006	53.1976	36.7095	55.6832	36.7215	58.2644	36.629	61.2756	36.5339	64.3714	36.4874	67.2847	36.2663	71.3997	35.9923	74.5562	35.7292	78.4328	35.3673	81.6091	34.968
140860000	25.2934	1.58325	4.52469e-08		30.1404	35.7385	31.2985	35.9253	32.7078	36.12	34.695	36.2363	36.9764	36.3284	38.4716	36.5457	40.6291	36.6347	43.189	36.6358	46.0328	36.7363	48.2126	36.7616	50.6724	36.7927	53.2362	36.8135	55.7259	36.7885	58.3293	36.7248	61.2999	36.6333	64.3354	36.4406	67.3103	36.3791	71.4373	36.0052	74.531	35.8427	78.471	35.4479	81.7237	35.0694
141059800	25.333	1.58423	4.52816e-08		30.1208	35.7931	31.2937	35.9876	32.6938	36.1658	34.7013	36.2536	37.0317	36.3435	38.448	36.6145	40.6114	36.7108	43.2163	36.7204	46.0755	36.8123	48.173	36.8581	50.6479	36.8765	53.2746	36.8904	55.7688	36.8186	58.3659	36.7653	61.374	36.6965	64.431	36.5304	67.3037	36.4216	71.4671	36.0856	74.5654	35.8356	78.5017	35.4278	81.7039	35.1343
141259600	25.3398	1.58662	4.5298e-08		30.1095	35.8546	31.3026	36.0632	32.7577	36.2003	34.704	36.3256	36.9562	36.4461	38.513	36.7007	40.5843	36.7816	43.2185	36.7997	46.0713	36.8828	48.1867	36.8989	50.6856	36.8892	53.2882	36.9216	55.7436	36.9229	58.35	36.8235	61.359	36.7475	64.4393	36.6319	67.3385	36.4338	71.4439	36.1265	74.71	35.9028	78.5543	35.5092	81.7329	35.22
141459400	25.3418	1.58828	4.52848e-08		30.1262	35.9179	31.3167	36.129	32.7311	36.2889	34.7019	36.3928	37.0102	36.4753	38.5285	36.7203	40.6218	36.8268	43.2191	36.8761	46.0929	36.9708	48.211	36.9628	50.7075	36.9526	53.2869	36.9743	55.7798	36.9543	58.4042	36.9177	61.4104	36.8142	64.4844	36.6907	67.2956	36.5106	71.5133	36.1844	74.5619	35.9423	78.5462	35.5576	81.7414	35.234
141659200	25.3744	1.58894	4.52981e-08		30.1109	35.9858	31.2881	36.1738	32.7285	36.3538	34.7323	36.4419	37.0378	36.5687	38.4973	36.7931	40.6193	36.8965	43.2526	36.9159	46.0883	37.0038	48.1968	37.0212	50.7058	37.0271	53.2478	37.0284	55.7974	37.0335	58.378	36.8969	61.3879	36.8667	64.433	36.7527	67.3962	36.5391	71.5553	36.298	74.6949	36.099	78.6139	35.6441	81.7909	35.2906
141859000	25.3738	1.59054	4.52786e-08		30.143	36.0322	31.33	36.182	32.7347	36.3398	34.7745	36.469	37.0322	36.6134	38.5148	36.8327	40.6736	36.9114	43.3174	36.9231	46.1196	37.0196	48.227	37.0332	50.7956	37.057	53.378	37.0434	55.7625	36.9785	58.4076	36.9868	61.4439	36.8803	64.5168	36.7311	67.4032	36.5891	71.5403	36.2734	74.6715	36.0039	78.6589	35.5975	81.7902	35.2666
142058800	25.3367	1.59647	4.53172e-08		30.1523	36.0665	31.3294	36.2361	32.7354	36.4186	34.7514	36.5447	37.0402	36.6616	38.5528	36.8514	40.6446	37.0071	43.2817	36.9437	46.135	37.0904	48.2653	37.1159	50.7872	37.131	53.3632	37.1057	55.8121	37.0643	58.4118	37.0485	61.4352	36.9408	64.4841	36.8308	67.4951	36.6415	71.5339	36.3509	74.6772	36.1039	78.6642	35.6834	81.8529	35.3334
142258600	25.3816	1.59553	4.53071e-08		30.1217	36.1636	31.3145	36.3267	32.7565	36.5095	34.7313	36.6499	37.0493	36.7364	38.5391	36.9852	40.6476	37.0701	43.2723	37.1116	46.1596	37.1903	48.2572	37.2108	50.7688	37.258	53.3637	37.2098	55.8713	37.1576	58.4964	37.0779	61.4738	37.0583	64.5111	36.8791	67.4835	36.7554	71.6383	36.448	74.755	36.1763	78.7249	35.7709	81.9127	35.4257
142458400	25.3588	1.59992	4.53272e-08		30.1625	36.1961	31.3451	36.3397	32.7426	36.5716	34.7895	36.6731	37.0723	36.7683	38.5521	37.0222	40.6552	37.1129	43.2684	37.1007	46.1715	37.1683	48.284	37.2417	50.8158	37.2221	53.3844	37.2122	55.8197	37.1648	58.4314	37.1308	61.4361	37.0577	64.5301	36.9333	67.4365	36.7309	71.611	36.4246	74.7254	36.1658	78.6741	35.7739	81.8698	35.4311
142658200	25.3579	1.60219	4.53265e-08		30.1138	36.2449	31.3614	36.4455	32.7862	36.6217	34.774	36.7364	37.0575	36.8686	38.5843	37.1059	40.7165	37.2051	43.3243	37.2097	46.1797	37.2859	48.2999	37.2857	50.8042	37.2993	53.4064	37.3511	55.9064	37.2689	58.5277	37.2026	61.5564	37.1227	64.5626	37.0149	67.55	36.8728	71.6677	36.5145	74.7591	36.2881	78.7986	35.8528	81.9363	35.588
142858000	25.3574	1.60575	4.53627e-08		30.1691	36.2913	31.3493	36.4785	32.7481	36.6717	34.7516	36.7778	37.0714	36.8965	38.5342	37.1341	40.7266	37.2042	43.3348	37.254	46.1189	37.3186	48.2709	37.3409	50.8013	37.3551	53.382	37.3452	55.8531	37.3204	58.5604	37.3015	61.5057	37.1954	64.6061	37.0242	67.4423	36.8869	71.6202	36.5485	74.8217	36.3159	78.7384	35.8997	81.953	35.6131
143057800	25.3622	1.6069	4.53402e-08		30.1391	36.3253	31.331	36.5162	32.786	36.7206	34.797	36.8278	37.0845	36.9533	38.5764	37.1989	40.692	37.2482	43.3221	37.2745	46.2067	37.3585	48.3216	37.4248	50.8295	37.3704	53.4532	37.4117	55.9147	37.4066	58.4953	37.3302	61.5078	37.2047	64.6168	37.1327	67.5088	36.9136	71.6327	36.5731	74.8001	36.3859	78.7783	35.9522	81.9672	35.6039
143257600	25.3733	1.60818	4.53329e-08		30.1624	36.4226	31.3565	36.5866	32.7608	36.7527	34.8061	36.8952	37.0849	37.0374	38.5866	37.2903	40.7162	37.2996	43.3569	37.3599	46.169	37.4494	48.3168	37.4868	50.8047	37.4747	53.4671	37.5408	55.9047	37.4873	58.5366	37.382	61.5626	37.3121	64.6306	37.1596	67.5288	36.9627	71.6501	36.6791	74.8726	36.4125	78.8526	36.0681	81.9999	35.7357
143457400	25.4056	1.60947	4.53637e-08		30.1289	36.458	31.3428	36.6144	32.7633	36.8459	34.7738	36.9208	37.1251	37.0393	38.6113	37.3132	40.691	37.4081	43.3159	37.389	46.1839	37.4799	48.2914	37.494	50.792	37.5663	53.4177	37.51	55.9174	37.48	58.568	37.4441	61.5394	37.3586	64.6068	37.206	67.5075	37.0827	71.6841	36.6686	74.8077	36.4455	78.7642	36.1432	81.9587	35.7619
143657200	25.3907	1.61322	4.53797e-08		30.1893	36.4918	31.3522	36.6925	32.7722	36.9243	34.801	37.0159	37.121	37.1332	38.638	37.3612	40.7535	37.4489	43.3566	37.4649	46.2313	37.5174	48.3557	37.5917	50.8487	37.5869	53.4844	37.5526	55.9547	37.5179	58.5869	37.5661	61.5588	37.3833	64.6577	37.242	67.5189	37.1375	71.7422	36.8116	74.8452	36.5567	78.9242	36.1379	82.0661	35.7941
143857000	25.3758	1.61675	4.53892e-08		30.1941	36.5725	31.4009	36.7572	32.7954	36.9722	34.8311	37.0475	37.0947	37.2218	38.6096	37.4265	40.7703	37.4854	43.4014	37.5103	46.2561	37.6138	48.3871	37.6508	50.8625	37.624	53.5109	37.621	56.0379	37.6139	58.6505	37.5382	61.6357	37.4435	64.6398	37.3292	67.6239	37.1734	71.7155	36.8169	74.8958	36.5549	78.8588	36.1575	82.1024	35.7871
144056800	25.4362	1.61552	4.53996e-08		30.157	36.6568	31.3504	36.8345	32.8056	37.0414	34.804	37.1276	37.1385	37.2448	38.6538	37.4785	40.7476	37.5966	43.3534	37.5979	46.2445	37.6666	48.4085	37.7376	50.8792	37.7593	53.5209	37.7033	56.0519	37.6385	58.621	37.6582	61.6221	37.5683	64.7286	37.3999	67.674	37.2486	71.8211	36.9619	74.992	36.6487	78.9092	36.2176	82.1349	35.9175
144256600	25.4177	1.61844	4.53855e-08		30.2347	36.6894	31.4324	36.8681	32.8545	37.0831	34.8502	37.1975	37.1478	37.3127	38.6534	37.5576	40.7973	37.6172	43.4446	37.6075	46.3098	37.69	48.4669	37.7275	50.9078	37.7405	53.5215	37.7452	56.1118	37.6872	58.6405	37.6608	61.6735	37.5998	64.7478	37.4093	67.7569	37.2648	71.8818	36.9097	75.0091	36.6549	78.9771	36.178	82.1626	35.9417
144456400	25.4303	1.62125	4.54239e-08		30.2094	36.767	31.3903	36.9324	32.8217	37.1209	34.8299	37.2571	37.1428	37.3575	38.6323	37.5946	40.7931	37.6801	43.4487	37.6863	46.2704	37.7274	48.4477	37.8051	50.8942	37.822	53.5012	37.8182	56.0349	37.7945	58.6819	37.6953	61.6815	37.5977	64.7517	37.4526	67.7261	37.3547	71.8499	36.9485	74.9899	36.7339	79.0003	36.3181	82.1679	36.0322
144656200	25.4383	1.62216	4.54008e-08		30.2034	36.811	31.4438	36.9965	32.8246	37.2073	34.8555	37.2865	37.1315	37.4038	38.6782	37.6428	40.846	37.7726	43.4345	37.7602	46.3539	37.8399	48.486	37.8712	50.9537	37.8804	53.5857	37.874	56.1058	37.8364	58.722	37.7916	61.745	37.6663	64.7844	37.563	67.7687	37.4407	71.8655	37.0258	75.0676	36.7796	79.005	36.3656	82.1589	36.0299
144856000	25.4405	1.62543	4.54336e-08		30.188	36.8689	31.4051	37.0463	32.8645	37.2293	34.8482	37.3575	37.1656	37.4548	38.6973	37.718	40.8085	37.8278	43.4235	37.8039	46.323	37.8665	48.4867	37.9295	50.9659	37.9108	53.6077	37.8971	56.0855	37.8723	58.6686	37.8414	61.733	37.7144	64.8303	37.5724	67.7771	37.4553	71.8767	37.1089	75.0504	36.8479	79.0227	36.3866	82.2329	36.1063
145055800	25.3945	1.63181	4.54668e-08		30.2224	36.9481	31.426	37.089	32.8677	37.2925	34.8852	37.3937	37.172	37.5061	38.6779	37.7553	40.7851	37.8384	43.4546	37.8691	46.3352	37.9152	48.4534	37.9515	50.9543	37.9649	53.5726	37.9479	56.0565	37.9207	58.7058	37.8786	61.7225	37.7814	64.8403	37.6569	67.7621	37.5026	71.9128	37.1356	75.0513	36.9172	79.0679	36.4833	82.2929	36.2079
145255600	25.4299	1.63028	4.5425e-08		30.2328	36.9887	31.3986	37.1818	32.8788	37.3533	34.8835	37.4754	37.1677	37.6274	38.6917	37.8445	40.8226	37.9366	43.4763	37.9229	46.3678	38.0045	48.4796	38.0191	51.0107	38.0737	53.6313	38.022	56.1221	37.9839	58.7724	37.9489	61.7608	37.8527	64.8238	37.7341	67.8258	37.5848	71.9682	37.2167	75.1432	36.9758	79.0993	36.5888	82.332	36.1869
145455400	25.4552	1.63216	4.54599e-08		30.2439	37.0013	31.4505	37.2116	32.9243	37.4419	34.8865	37.5091	37.2049	37.6204	38.6876	37.8601	40.8672	37.9606	43.5072	37.9839	46.3432	38.0038	48.5387	38.0526	51.0439	38.0529	53.6561	38.0561	56.1224	38.0324	58.7844	38.0084	61.8031	37.8343	64.905	37.7176	67.802	37.5758	71.9202	37.1935	75.1971	37.02	79.1293	36.635	82.3484	36.2209
145655200	25.4555	1.63503	4.54782e-08		30.276	37.0967	31.414	37.2527	32.8931	37.5193	34.8936	37.5787	37.2359	37.692	38.7219	37.965	40.9141	38.0336	43.5416	38.0211	46.4046	38.113	48.5243	38.1363	51.0333	38.1454	53.6548	38.119	56.1674	38.1399	58.7626	38.069	61.8295	37.9502	64.9572	37.8077	67.8352	37.706	71.9583	37.309	75.1968	37.0619	79.1418	36.6387	82.3782	36.2645
145855000	25.4361	1.6386	4.54801e-08		30.2383	37.1546	31.44	37.3453	32.9097	37.5525	34.8905	37.6473	37.234	37.7884	38.761	37.9987	40.8553	38.0887	43.4867	38.0813	46.4323	38.1648	48.5493	38.2274	51.0003	38.1977	53.6409	38.1871	56.1482	38.158	58.7966	38.0994	61.8331	38.073	64.885	37.8816	67.852	37.7253	72.0261	37.371	75.1914	37.0774	79.2112	36.6377	82.3562	36.3855
146054800	25.4919	1.6379	4.54984e-08		30.2544	37.2189	31.4375	37.4048	32.902	37.5798	34.9363	37.6884	37.246	37.8436	38.6958	38.0315	40.8912	38.1463	43.5355	38.1675	46.3849	38.2408	48.5692	38.2802	51.0624	38.2624	53.7156	38.2773	56.1615	38.2122	58.8487	38.1554	61.8855	38.0328	64.9511	37.9151	67.8998	37.7473	72.0528	37.462	75.2027	37.1605	79.2007	36.7473	82.4785	36.4357
146254600	25.4676	1.64012	4.54541e-08		30.2811	37.2739	31.4555	37.4678	32.9001	37.6809	34.9207	37.7811	37.2324	37.8683	38.739	38.1387	40.9056	38.2415	43.5094	38.2238	46.4098	38.2649	48.5737	38.3253	51.0386	38.3226	53.7159	38.3354	56.197	38.265	58.833	38.2303	61.836	38.1282	64.9176	37.9985	67.9374	37.8145	72.0723	37.4573	75.2653	37.1797	79.2812	36.7986	82.4727	36.3939
146454400	25.4429	1.64569	4.5502e-08		30.2794	37.293	31.476	37.4969	32.8981	37.688	34.9077	37.7983	37.2451	37.928	38.7196	38.1326	40.9003	38.2526	43.5531	38.2293	46.4317	38.3167	48.5931	38.3671	51.0959	38.4062	53.7	38.3614	56.2653	38.2738	58.8406	38.2411	61.8528	38.1661	65.019	38.0248	67.9465	37.8581	72.0193	37.5361	75.292	37.2994	79.2731	36.8435	82.5071	36.448
146654200	25.4755	1.64585	4.55027e-08		30.2551	37.3862	31.4837	37.5518	32.8733	37.7855	34.9148	37.9118	37.215	38.0123	38.7467	38.2357	40.8607	38.3424	43.5069	38.33	46.4412	38.4139	48.5746	38.4256	51.105	38.4773	53.7299	38.4296	56.1938	38.4223	58.8824	38.3931	61.9291	38.2868	64.988	38.1164	67.9249	37.9875	72.1214	37.6157	75.2591	37.3856	79.3192	36.9581	82.5233	36.5809
146854000	25.4973	1.64633	4.5493e-08		30.2669	37.4312	31.4716	37.5948	32.9506	37.8024	34.9471	37.9201	37.2306	38.0711	38.763	38.3055	40.9171	38.377	43.5954	38.3841	46.4934	38.4512	48.6109	38.4523	51.1267	38.4897	53.7499	38.4795	56.2453	38.403	58.8811	38.4299	61.8937	38.252	65.0511	38.1478	68.027	38.0263	72.1393	37.7031	75.3268	37.391	79.389	36.9213	82.5379	36.6029
147053800	25.4942	1.64997	4.55261e-08		30.307	37.4953	31.4777	37.6891	32.9607	37.8998	34.9698	37.978	37.2737	38.0702	38.837	38.3251	40.927	38.4504	43.5713	38.4088	46.4774	38.4984	48.6116	38.5343	51.1576	38.4823	53.7353	38.4978	56.2663	38.4306	58.922	38.3947	61.9432	38.3244	65.0635	38.2268	67.9776	38.0138	72.1485	37.6273	75.3617	37.4201	79.3475	37.004	82.5273	36.6129
147253600	25.4906	1.65302	4.5542e-08		30.3218	37.526	31.5136	37.7399	32.9585	37.937	34.965	38.0491	37.3116	38.1765	38.823	38.4297	40.9715	38.5016	43.6171	38.5029	46.4948	38.54	48.6416	38.6004	51.1511	38.5909	53.7634	38.6132	56.3414	38.5705	58.911	38.5209	62.0084	38.4017	65.0796	38.256	68.078	38.1082	72.2027	37.7599	75.377	37.4985	79.3861	37.0427	82.6849	36.6317
147453400	25.4889	1.65627	4.55668e-08		30.326	37.5957	31.5357	37.8125	32.9873	38.0031	34.9763	38.136	37.3061	38.2452	38.8091	38.4643	40.9556	38.5577	43.5889	38.5657	46.4821	38.6359	48.6526	38.6529	51.1652	38.6926	53.8179	38.6934	56.2838	38.6162	58.9501	38.5658	62.0019	38.4584	65.1095	38.2857	68.0745	38.2108	72.2387	37.8303	75.4494	37.5262	79.3863	37.1586	82.608	36.7458
147653200	25.4984	1.65804	4.55705e-08		30.3307	37.654	31.4852	37.8504	32.9552	38.0465	34.9777	38.1664	37.2979	38.2829	38.8124	38.5266	40.9545	38.6549	43.6129	38.6098	46.4894	38.7119	48.6719	38.7031	51.174	38.7528	53.8073	38.712	56.311	38.695	58.9848	38.6382	61.9647	38.529	65.096	38.3535	68.0815	38.2413	72.2094	37.8659	75.4042	37.6321	79.4785	37.1712	82.6433	36.834
147853000	25.4989	1.65991	4.55613e-08		30.3138	37.7215	31.5336	37.9089	32.9837	38.1241	34.9774	38.2134	37.3122	38.3546	38.843	38.5949	40.9587	38.7028	43.6367	38.6756	46.5075	38.7371	48.6976	38.7665	51.2245	38.7811	53.8702	38.8064	56.3676	38.7596	59.0231	38.6935	62.1149	38.5891	65.1215	38.4256	68.09	38.2889	72.316	37.8802	75.4993	37.6339	79.5281	37.2487	82.746	36.807
148052800	25.5036	1.6626	4.55818e-08		30.3374	37.7717	31.5333	37.9457	32.9671	38.1732	34.9737	38.2901	37.3547	38.3968	38.8535	38.6309	40.9899	38.7286	43.6194	38.7128	46.5095	38.8102	48.659	38.812	51.2201	38.7988	53.8316	38.7969	56.3572	38.8192	58.9767	38.7066	62.0306	38.6073	65.1324	38.4772	68.1192	38.3498	72.3026	37.975	75.5747	37.6806	79.5165	37.2232	82.7119	36.8633
148252600	25.5124	1.6635	4.5561e-08		30.3202	37.84	31.543	38.0489	32.994	38.2306	34.9968	38.3414	37.3466	38.4499	38.8159	38.6691	41.0039	38.8113	43.688	38.798	46.5472	38.8606	48.7445	38.8897	51.1799	38.8787	53.8545	38.8635	56.3847	38.8733	59.0411	38.7802	62.0481	38.6951	65.1475	38.5541	68.219	38.4347	72.3352	38.0344	75.5016	37.7295	79.5232	37.294	82.6783	36.8765
148452400	25.5376	1.66587	4.56095e-08		30.3517	37.877	31.535	38.0504	33.0271	38.2724	35.0286	38.3725	37.3561	38.4903	38.9136	38.6879	41.0402	38.8291	43.6642	38.8312	46.5664	38.8433	48.7372	38.9627	51.2286	38.928	53.8801	38.9355	56.3771	38.8645	59.042	38.8549	62.1416	38.701	65.2212	38.5281	68.1866	38.3857	72.3092	38.0899	75.5498	37.8043	79.5529	37.3898	82.7129	36.9721
148652200	25.5078	1.67016	4.56121e-08		30.3339	37.9878	31.5637	38.1336	33.0199	38.3741	35.0241	38.4295	37.3798	38.5697	38.8897	38.8093	41.025	38.9304	43.6711	38.9329	46.567	38.961	48.7561	39.0135	51.236	39.0264	53.8823	39.0239	56.4284	38.9656	59.0333	38.897	62.0722	38.7966	65.2456	38.6609	68.1924	38.555	72.3962	38.1602	75.589	37.8864	79.6334	37.4747	82.8133	37.1439
148852000	25.5334	1.67245	4.56592e-08		30.3412	38.0305	31.5605	38.1925	33.0012	38.4091	35.03	38.5246	37.373	38.66	38.897	38.8546	41.0655	38.9961	43.7167	38.9629	46.6163	39.017	48.7674	39.0634	51.284	39.0763	53.9704	39.0684	56.4	39.0719	59.1193	39.0285	62.0816	38.8507	65.2574	38.6558	68.2284	38.5188	72.3962	38.2105	75.6282	37.9071	79.6365	37.4559	82.9194	37.1164
149051800	25.5212	1.67394	4.56167e-08		30.3469	38.0895	31.5226	38.2617	32.9695	38.5135	35.0369	38.598	37.361	38.7078	38.8946	38.9151	41.07	39.0219	43.7134	39.031	46.5802	39.1061	48.7959	39.0927	51.3018	39.1588	53.8763	39.1846	56.4827	39.1048	59.1318	39.0516	62.1359	38.9583	65.2847	38.7355	68.3136	38.6174	72.507	38.2673	75.6113	38.0132	79.6835	37.5932	82.8777	37.1316
149251600	25.5577	1.67482	4.56448e-08		30.3561	38.0844	31.5621	38.2978	33.0341	38.5134	35.0355	38.6177	37.4322	38.7486	38.9121	38.9689	41.0952	39.08	43.7024	39.1053	46.6318	39.1254	48.7767	39.1205	51.3208	39.1701	53.9156	39.1901	56.4909	39.1369	59.1282	39.0176	62.1593	38.9837	65.2574	38.7676	68.2593	38.682	72.4548	38.2956	75.6758	38.0709	79.7717	37.5904	82.8904	37.2031
149451400	25.5788	1.67641	4.56647e-08		30.3779	38.1399	31.5857	38.3887	33.0725	38.542	35.0972	38.6958	37.4057	38.7904	38.9185	39.0498	41.0838	39.1431	43.7303	39.1276	46.7144	39.1917	48.872	39.2029	51.3483	39.2191	53.9598	39.1714	56.5219	39.1913	59.1573	39.1163	62.2441	38.9921	65.3685	38.8628	68.26	38.6508	72.4685	38.3745	75.6413	38.07	79.728	37.6914	82.9636	37.2358
149651200	25.547	1.68139	4.56823e-08		30.3875	38.241	31.6173	38.4203	33.0446	38.6615	35.1235	38.7747	37.4612	38.8728	38.9249	39.0917	41.1253	39.1941	43.7669	39.1913	46.6992	39.2328	48.8352	39.2525	51.3431	39.3071	54.0072	39.3056	56.5612	39.2657	59.2375	39.1351	62.2664	39.0476	65.3543	38.8393	68.3752	38.7472	72.5065	38.4125	75.738	38.101	79.7795	37.6835	82.9042	37.2497
149851000	25.5569	1.68214	4.56593e-08		30.3865	38.2719	31.5816	38.4878	33.0718	38.689	35.082	38.8056	37.4527	38.9273	38.9583	39.1425	41.1135	39.2449	43.7359	39.2708	46.6763	39.336	48.8367	39.3355	51.3353	39.3978	53.9951	39.3548	56.524	39.296	59.193	39.2641	62.2413	39.0507	65.3652	38.9405	68.3696	38.7779	72.5513	38.473	75.8059	38.1845	79.7949	37.7016	83.0194	37.3827
150050800	25.5932	1.68184	4.56553e-08		30.394	38.3501	31.5793	38.5382	33.0829	38.7576	35.0933	38.8956	37.4553	39.0036	38.9725	39.224	41.0687	39.3516	43.7742	39.3049	46.66	39.4065	48.8341	39.3869	51.3687	39.421	54.0477	39.4044	56.5324	39.4001	59.2311	39.3451	62.2762	39.1901	65.4105	39.0688	68.3688	38.9064	72.57	38.5095	75.7165	38.2507	79.8139	37.7632	83.0756	37.3387
150250600	25.6014	1.68545	4.57072e-08		30.4297	38.4202	31.6254	38.6037	33.0974	38.8073	35.1464	38.9158	37.4835	39.0179	38.9847	39.2625	41.1639	39.3828	43.8332	39.3507	46.716	39.4385	48.8916	39.4579	51.4271	39.4892	54.06	39.4742	56.6145	39.4173	59.2527	39.2901	62.3177	39.1965	65.4384	39.0537	68.3954	38.8406	72.674	38.589	75.799	38.2367	79.8612	37.7664	83.0554	37.3925
150450400	25.5818	1.68966	4.57255e-08		30.4009	38.4646	31.6341	38.6743	33.1164	38.8504	35.1372	39.0116	37.5011	39.0897	39.0246	39.3466	41.1813	39.4404	43.7855	39.4051	46.747	39.4835	48.8591	39.5061	51.4008	39.5398	54.0271	39.5108	56.5914	39.4871	59.2616	39.4431	62.3314	39.3312	65.4176	39.1409	68.453	38.9245	72.5781	38.6099	75.8412	38.3108	79.8651	37.9209	83.1071	37.4555
150650200	25.603	1.68965	4.57024e-08		30.4286	38.5487	31.6328	38.7518	33.1187	38.9477	35.101	39.0616	37.4778	39.1883	39.008	39.4543	41.1197	39.5367	43.8819	39.5	46.7185	39.5191	48.9148	39.5858	51.4697	39.6176	54.0756	39.5894	56.6493	39.5856	59.2689	39.5001	62.3358	39.3629	65.5001	39.2117	68.431	38.9944	72.6396	38.6868	75.8947	38.4174	79.9084	37.9111	83.1667	37.5183
150850000	25.6066	1.6926	4.57279e-08		30.4379	38.5845	31.6586	38.7789	33.1256	38.9965	35.1357	39.1291	37.4895	39.2093	39.0249	39.4355	41.1826	39.5503	43.8491	39.5348	46.7418	39.5862	48.9375	39.6058	51.4822	39.6351	54.1407	39.5874	56.6309	39.5894	59.2631	39.5102	62.4343	39.4122	65.4823	39.2807	68.5215	39.0697	72.6677	38.6731	75.9078	38.3852	79.8181	37.9333	83.1658	37.5319
151049800	25.6024	1.69586	4.57478e-08		30.4217	38.646	31.6605	38.8766	33.1376	39.0528	35.1883	39.1402	37.5141	39.2756	39.0195	39.5057	41.1789	39.5814	43.8385	39.5439	46.7793	39.6759	48.9237	39.6709	51.5066	39.697	54.0788	39.7026	56.6872	39.635	59.4025	39.5469	62.3703	39.4552	65.5491	39.2849	68.5371	39.1245	72.7697	38.6914	76.0012	38.4618	80.0245	38.0222	83.2528	37.6142
151249600	25.6144	1.69694	4.57378e-08		30.4342	38.7052	31.6313	38.8985	33.1225	39.0995	35.1623	39.2187	37.504	39.2981	39.0309	39.5757	41.2055	39.6743	43.8509	39.6656	46.744	39.7342	48.9742	39.7175	51.4849	39.7978	54.1124	39.7048	56.6842	39.7177	59.3634	39.6763	62.3796	39.5471	65.5677	39.3587	68.5254	39.1514	72.7167	38.72	76.0238	38.5174	79.9605	37.9854	83.2989	37.67
151449400	25.6132	1.69893	4.57289e-08		30.4263	38.7594	31.6784	38.9731	33.1559	39.16	35.1635	39.2932	37.5279	39.3619	39.0469	39.6509	41.2106	39.7195	43.9154	39.6823	46.8249	39.7989	48.9595	39.8115	51.5077	39.7982	54.2428	39.7717	56.7249	39.8074	59.3355	39.6786	62.4227	39.5704	65.5694	39.4002	68.5485	39.2309	72.7809	38.8576	75.9375	38.5596	79.9774	38.1593	83.2742	37.7345
151649200	25.6038	1.70274	4.57545e-08		30.484	38.8143	31.7058	39.0073	33.1748	39.2103	35.1822	39.3045	37.5673	39.4288	39.0803	39.6484	41.2685	39.7744	43.9426	39.7937	46.8382	39.822	48.9858	39.8267	51.5631	39.8944	54.2263	39.8179	56.7157	39.8091	59.3949	39.7989	62.5085	39.557	65.6566	39.4801	68.5919	39.2804	72.8374	38.9278	76.0172	38.6239	80.0928	38.1281	83.3162	37.7492
151849000	25.6254	1.70354	4.57542e-08		30.4649	38.8863	31.7079	39.098	33.1618	39.2701	35.1834	39.3749	37.5392	39.4739	39.0478	39.7332	41.2454	39.8328	43.9108	39.8173	46.8207	39.8623	48.9836	39.8648	51.5163	39.9004	54.2045	39.8763	56.7364	39.8671	59.3954	39.7793	62.4292	39.665	65.5521	39.5535	68.5623	39.349	72.8354	38.9068	76.0694	38.6931	80.0539	38.2559	83.3429	37.8331
152048800	25.6183	1.70773	4.57937e-08		30.4599	38.9098	31.6855	39.1135	33.2006	39.3178	35.1943	39.4043	37.5699	39.5213	39.0804	39.7671	41.2479	39.8619	43.9263	39.8604	46.829	39.913	49.0302	39.9569	51.5709	40.0098	54.2024	39.9924	56.7246	39.8749	59.3422	39.8166	62.4818	39.6902	65.6586	39.5509	68.6602	39.3468	72.8571	38.9553	76.0482	38.6915	80.1319	38.205	83.3815	37.792
152248600	25.6104	1.71016	4.57846e-08		30.4786	38.9995	31.7123	39.232	33.1555	39.4114	35.2365	39.483	37.5637	39.623	39.1096	39.864	41.2521	39.9748	43.9471	39.9713	46.873	40.0186	49.0159	40.0568	51.5467	40.0795	54.2533	40.0767	56.7714	39.963	59.4712	39.9539	62.5018	39.7962	65.6864	39.6684	68.6932	39.4738	72.8978	39.0455	76.1298	38.8202	80.2049	38.3035	83.4218	37.9407
152448400	25.64	1.7109	4.57973e-08		30.4648	39.0191	31.6838	39.2279	33.169	39.4412	35.2135	39.5416	37.5832	39.6484	39.0906	39.883	41.2662	40.0138	43.9369	39.9727	46.8925	40.0518	49.0031	40.0937	51.5613	40.0876	54.2009	40.079	56.7886	40.0067	59.3907	39.9384	62.5308	39.8903	65.6699	39.6296	68.6564	39.4778	72.8787	39.1455	76.1091	38.7388	80.1809	38.3037	83.3397	37.9133
152648200	25.6782	1.71087	4.58048e-08		30.4966	39.1152	31.7474	39.3188	33.2213	39.4971	35.2593	39.635	37.63	39.7147	39.1159	39.9432	41.3042	40.0435	43.9279	40.0612	46.8755	40.0921	49.0436	40.1702	51.6189	40.1231	54.2517	40.15	56.858	40.0606	59.4549	40	62.553	39.8828	65.6992	39.7765	68.7264	39.6131	72.9704	39.1238	76.2068	38.8556	80.2778	38.3755	83.4117	37.9975
152848000	25.6671	1.71502	4.5836e-08		30.5007	39.1638	31.7417	39.3513	33.2074	39.5573	35.22	39.6791	37.6142	39.7818	39.1432	40.0466	41.312	40.1164	43.9778	40.1802	46.886	40.1862	49.0615	40.1748	51.6055	40.2448	54.3351	40.1816	56.805	40.1068	59.5202	40.0483	62.5689	39.9544	65.7389	39.7842	68.7724	39.5921	72.9361	39.21	76.1849	38.9536	80.2208	38.3952	83.5035	38.0709
153047800	25.6781	1.71692	4.58464e-08		30.4971	39.2153	31.7401	39.3933	33.2535	39.617	35.2587	39.7369	37.6435	39.8119	39.1478	40.0863	41.3332	40.1827	43.9759	40.1678	46.8981	40.2281	49.0812	40.2193	51.618	40.2674	54.2555	40.3058	56.8707	40.1535	59.5623	40.1491	62.5906	39.9625	65.7324	39.7828	68.7158	39.6425	73.0151	39.2561	76.2097	38.9367	80.2573	38.5213	83.4816	38.0797
153247600	25.6534	1.72017	4.58292e-08		30.5337	39.296	31.7602	39.4677	33.2483	39.6736	35.2795	39.7844	37.6564	39.9204	39.166	40.1181	41.3287	40.2257	44.0239	40.2159	46.9181	40.2499	49.0897	40.3528	51.6583	40.3596	54.3454	40.3314	56.8906	40.2326	59.5574	40.1652	62.6405	40.0317	65.7972	39.8823	68.792	39.6847	73.0623	39.3546	76.3011	38.9494	80.3	38.5107	83.5811	38.103
153447400	25.7131	1.71831	4.58266e-08		30.5098	39.2984	31.7622	39.5303	33.2503	39.7248	35.2772	39.8572	37.6397	39.9384	39.1495	40.2015	41.367	40.2978	44.043	40.2877	46.9493	40.3686	49.1303	40.3543	51.6842	40.3629	54.2861	40.3583	56.8711	40.3391	59.5583	40.2641	62.5884	40.1092	65.7749	39.9228	68.7662	39.7658	72.9875	39.3038	76.2583	38.9981	80.3441	38.6201	83.5724	38.2231
153647200	25.6741	1.72356	4.58372e-08		30.548	39.3784	31.7654	39.5591	33.2794	39.7811	35.2938	39.9146	37.6671	39.9862	39.175	40.2486	41.3598	40.3587	44.0877	40.3177	46.9628	40.3956	49.1459	40.3872	51.7028	40.4635	54.3587	40.4553	56.9064	40.3582	59.6223	40.2566	62.6391	40.1392	65.833	39.9463	68.8333	39.7982	73.0276	39.4001	76.3063	39.111	80.3352	38.6352	83.593	38.2186
153847000	25.6919	1.72613	4.58777e-08		30.5339	39.4328	31.7553	39.6527	33.2304	39.8389	35.2724	39.9849	37.6741	40.072	39.1916	40.3289	41.3468	40.3871	44.0336	40.3964	46.9819	40.4585	49.1695	40.4304	51.757	40.5297	54.3834	40.4847	56.9164	40.4059	59.635	40.3126	62.6924	40.2034	65.8447	40.0331	68.8453	39.8515	73.0463	39.453	76.2352	39.209	80.3497	38.6857	83.6431	38.3906
154046800	25.7075	1.72674	4.58621e-08		30.5394	39.5066	31.7663	39.7221	33.2938	39.9065	35.3003	40.0104	37.7028	40.139	39.2187	40.3751	41.3763	40.4619	44.0995	40.4506	46.9684	40.4903	49.1654	40.5251	51.7351	40.554	54.4225	40.5125	56.9625	40.4845	59.6899	40.3558	62.6852	40.2799	65.8635	40.054	68.9553	39.947	73.1498	39.5022	76.3595	39.177	80.4767	38.7186	83.698	38.2361
154246600	25.7065	1.72907	4.58627e-08		30.5597	39.5829	31.7817	39.7604	33.2875	39.9644	35.3001	40.0669	37.6787	40.1642	39.2054	40.417	41.396	40.5394	44.086	40.5189	47.0039	40.6037	49.1412	40.6023	51.7565	40.6323	54.4081	40.5392	56.9785	40.5083	59.6164	40.4599	62.7215	40.2536	65.8758	40.1732	68.922	39.9167	73.1385	39.5852	76.4464	39.2401	80.4488	38.841	83.6394	38.3374
154446400	25.6806	1.73418	4.58926e-08		30.5782	39.6363	31.7899	39.7962	33.2566	40.0085	35.3158	40.1574	37.7014	40.247	39.2758	40.4629	41.4171	40.5656	44.1159	40.5687	47.0417	40.6255	49.1659	40.6651	51.7762	40.6734	54.4746	40.6659	57.0033	40.6049	59.6802	40.5456	62.7942	40.4016	65.9196	40.2115	69.0059	40.0241	73.1103	39.6054	76.4119	39.3274	80.4817	38.8714	83.7746	38.4592
154646200	25.742	1.73299	4.59114e-08		30.591	39.675	31.8004	39.8558	33.2855	40.0673	35.3359	40.2235	37.7026	40.2748	39.2314	40.5393	41.4076	40.6123	44.0959	40.6287	47.0102	40.6666	49.1855	40.6767	51.7956	40.7276	54.4442	40.6352	57.0188	40.6701	59.6713	40.5702	62.7595	40.4095	65.9322	40.2117	68.9455	40.0793	73.1716	39.6881	76.348	39.3173	80.547	38.9173	83.7165	38.522
154846000	25.7017	1.73777	4.59067e-08		30.612	39.7268	31.8023	39.9471	33.318	40.1357	35.3784	40.1957	37.7064	40.3347	39.2328	40.5669	41.4451	40.6879	44.1011	40.6697	47.0304	40.6991	49.2497	40.6884	51.8262	40.7425	54.4678	40.6611	57.0416	40.6771	59.6958	40.6165	62.786	40.5146	65.9179	40.2029	68.9653	40.0729	73.1848	39.6562	76.4385	39.374	80.4733	38.8948	83.849	38.4353
155045800	25.7825	1.73536	4.59276e-08		30.5825	39.812	31.8149	40	33.3253	40.181	35.3351	40.3209	37.7126	40.4202	39.2923	40.6428	41.4569	40.7795	44.1219	40.7709	47.0509	40.7773	49.294	40.813	51.8276	40.835	54.4944	40.8309	57.0491	40.7298	59.7497	40.6725	62.8379	40.5226	65.9109	40.4003	69.0148	40.1972	73.191	39.7609	76.5022	39.4565	80.6089	38.9157	83.7556	38.517
155245600	25.7548	1.74139	4.59785e-08		30.639	39.8616	31.885	40.0219	33.3118	40.2426	35.3734	40.3598	37.7542	40.4928	39.303	40.7235	41.4982	40.7928	44.177	40.7846	47.0993	40.8311	49.2717	40.8683	51.8552	40.846	54.5103	40.8317	57.0771	40.7856	59.7775	40.7116	62.8389	40.6319	65.9909	40.4105	68.9827	40.2198	73.2537	39.8145	76.5028	39.4783	80.6354	39.0264	83.8921	38.6233
155445400	25.7382	1.74189	4.5903e-08		30.5968	39.9138	31.8371	40.117	33.3458	40.2955	35.3975	40.4255	37.7811	40.5153	39.303	40.785	41.4882	40.8579	44.1709	40.8854	47.1199	40.888	49.263	40.9532	51.8377	40.9671	54.5473	40.9318	57.1305	40.8156	59.785	40.7593	62.9137	40.6522	66.0019	40.4384	69.0469	40.2532	73.2676	39.855	76.5556	39.6032	80.5894	39.0841	83.8286	38.6671
155645200	25.7629	1.74558	4.59852e-08		30.6141	39.9879	31.8413	40.1634	33.3215	40.373	35.3409	40.479	37.7401	40.576	39.2779	40.8357	41.4892	40.9585	44.1534	40.9061	47.0981	40.9692	49.2689	41.0151	51.8787	41.0615	54.5308	41.0053	57.1609	40.8947	59.7589	40.8474	62.835	40.7068	66.0108	40.5067	69.0992	40.3	73.267	39.9413	76.5199	39.572	80.6657	39.1521	83.9046	38.6804
155845000	25.7704	1.74701	4.59773e-08		30.6189	40.0377	31.8918	40.2417	33.3604	40.4378	35.4046	40.5614	37.8106	40.6581	39.3447	40.9259	41.4978	40.978	44.2155	40.9698	47.1904	41.0489	49.3315	41.0447	51.9516	41.0766	54.5893	41.0371	57.1785	40.9812	59.8954	40.924	62.9104	40.7428	66.133	40.5563	69.1188	40.3915	73.4023	39.9536	76.6206	39.6659	80.6676	39.1874	84.0072	38.7542
156044800	25.7618	1.74991	4.59793e-08		30.6363	40.0854	31.8302	40.28	33.3349	40.4699	35.3835	40.5859	37.7722	40.6974	39.325	40.9317	41.5333	41.061	44.2197	41.0153	47.1141	41.097	49.3321	41.105	51.891	41.0546	54.5884	41.0833	57.1844	41.047	59.8481	40.971	62.9393	40.8364	66.1187	40.6059	69.077	40.4153	73.3828	39.9583	76.5741	39.7015	80.6737	39.1846	83.9503	38.7315
156244600	25.7843	1.75054	4.59772e-08		30.6224	40.1341	31.8672	40.3201	33.3493	40.5403	35.4205	40.6927	37.8322	40.7775	39.3627	41.0158	41.5207	41.1285	44.2271	41.054	47.1594	41.142	49.3422	41.1554	51.9256	41.1748	54.6023	41.1544	57.171	41.1113	59.8413	41.0148	62.959	40.8907	66.1561	40.6552	69.171	40.4956	73.3627	40.1057	76.5841	39.795	80.7241	39.265	83.9878	38.8267
156444400	25.8022	1.75304	4.6016e-08		30.6408	40.2052	31.8921	40.3973	33.3742	40.5985	35.4385	40.7369	37.8607	40.7979	39.3915	41.0451	41.5511	41.1978	44.2811	41.151	47.1886	41.2376	49.3959	41.2344	51.9648	41.2403	54.6337	41.2486	57.2642	41.1423	59.928	41.0886	62.9987	40.8674	66.1742	40.7261	69.2457	40.5412	73.4887	40.1904	76.6919	39.8057	80.7603	39.296	84.0488	38.845
156644200	25.7823	1.75549	4.59859e-08		30.7049	40.2465	31.8821	40.4432	33.4452	40.6245	35.4346	40.7436	37.8657	40.8312	39.3807	41.1062	41.585	41.1422	44.2936	41.1879	47.1959	41.2672	49.3871	41.2482	51.9898	41.2719	54.6741	41.2217	57.2715	41.2099	59.9167	41.1461	62.9965	40.9305	66.1838	40.7041	69.2634	40.5781	73.4116	40.1046	76.7029	39.8155	80.7373	39.3243	84.129	38.8367
156844000	25.8015	1.75738	4.60112e-08		30.6471	40.3002	31.8919	40.492	33.3923	40.692	35.424	40.8215	37.8077	40.9564	39.382	41.193	41.5438	41.2876	44.2464	41.3064	47.2385	41.3075	49.3629	41.3604	51.9614	41.3181	54.6395	41.32	57.2535	41.2756	59.8959	41.1945	63.0175	41.0492	66.18	40.7977	69.2801	40.6232	73.496	40.2623	76.7127	39.9216	80.8182	39.4301	84.0508	38.9999
157043800	25.8073	1.75916	4.60096e-08		30.7081	40.3803	31.9416	40.5605	33.4395	40.7844	35.4705	40.861	37.8562	40.9927	39.4281	41.222	41.5831	41.3457	44.3194	41.2958	47.2124	41.3436	49.414	41.4173	52.0407	41.4173	54.6772	41.3729	57.2723	41.3035	59.9453	41.2291	63.0878	41.0428	66.2729	40.8946	69.2592	40.7385	73.4904	40.2811	76.8082	39.9121	80.8049	39.4878	84.1064	38.9771
157243600	25.8226	1.76167	4.60439e-08		30.6792	40.4394	31.9131	40.628	33.3855	40.8003	35.4763	40.9796	37.8671	41.0896	39.41	41.2816	41.6011	41.4156	44.2982	41.3874	47.222	41.4366	49.4682	41.4589	52.0388	41.4763	54.714	41.4696	57.3018	41.3887	59.9276	41.2868	63.0336	41.1577	66.2792	40.9652	69.3205	40.7155	73.5768	40.3619	76.8216	40.0561	80.8884	39.5416	84.1581	39.0512
157443400	25.8247	1.76391	4.60477e-08		30.6932	40.4763	31.935	40.6974	33.4262	40.9004	35.4554	41.0018	37.8855	41.0777	39.4474	41.4012	41.6356	41.4187	44.3311	41.4149	47.2663	41.4614	49.4711	41.5243	52.0592	41.5348	54.7312	41.4793	57.3032	41.443	60.0202	41.3411	63.0675	41.1888	66.2424	41.008	69.3335	40.7427	73.6476	40.4324	76.8746	40.04	80.9506	39.5468	84.1693	39.0374
157643200	25.8351	1.76525	4.60429e-08		30.7225	40.5591	31.9523	40.7516	33.4425	40.9438	35.4988	41.0739	37.8848	41.1581	39.4652	41.4146	41.6541	41.5163	44.3701	41.4884	47.3006	41.595	49.4607	41.5892	52.0516	41.5774	54.7919	41.5176	57.3477	41.4749	60.0885	41.4188	63.1468	41.2568	66.307	41.0048	69.3479	40.9005	73.6197	40.3898	76.9104	40.1844	80.9981	39.6202	84.2172	39.2148
157843000	25.8559	1.76635	4.60501e-08		30.6759	40.5892	31.9196	40.8171	33.4199	40.989	35.5043	41.1414	37.8688	41.2263	39.4543	41.4921	41.6513	41.5552	44.372	41.5362	47.2891	41.6275	49.4738	41.6158	52.0665	41.6416	54.7443	41.5769	57.3715	41.564	60.0626	41.4929	63.1439	41.3527	66.29	41.1658	69.3443	40.8841	73.6484	40.4986	76.836	40.1038	80.9735	39.6462	84.2457	39.1912
158042800	25.872	1.7687	4.60818e-08		30.7159	40.6342	31.9481	40.8511	33.457	41.0285	35.521	41.1671	37.8983	41.2679	39.5185	41.5084	41.6357	41.6143	44.3941	41.5901	47.3152	41.5991	49.505	41.7007	52.0928	41.6176	54.8292	41.655	57.3324	41.5498	60.0551	41.4981	63.1932	41.2551	66.3609	41.0843	69.4197	40.9669	73.6533	40.4607	76.9931	40.1001	81.0165	39.6343	84.3023	39.1119
158242600	25.8602	1.77194	4.60869e-08		30.7463	40.7531	31.9949	40.9176	33.4926	41.1383	35.5321	41.2705	37.9363	41.3327	39.5225	41.584	41.7164	41.6915	44.4103	41.6607	47.3581	41.7403	49.5402	41.7464	52.1868	41.7114	54.8292	41.6656	57.4231	41.6262	60.1135	41.481	63.1964	41.3559	66.4301	41.1977	69.4551	40.9453	73.6875	40.5957	76.9798	40.2648	81.0823	39.6809	84.2997	39.2746
158442400	25.8781	1.77203	4.60629e-08		30.7874	40.7765	31.9668	40.9703	33.4749	41.1785	35.5526	41.3135	37.951	41.4087	39.4973	41.6339	41.6941	41.7533	44.4006	41.6704	47.3025	41.7811	49.5277	41.7852	52.1393	41.8032	54.8201	41.7604	57.4733	41.6881	60.1152	41.6082	63.2138	41.4181	66.4287	41.2332	69.4594	41.0463	73.6737	40.5414	76.9692	40.2854	81.0496	39.7888	84.3159	39.2935
158642200	25.9092	1.77324	4.60917e-08		30.762	40.8512	31.9779	41.0498	33.4726	41.246	35.5463	41.3712	37.935	41.4487	39.5294	41.7009	41.6841	41.8028	44.4044	41.7874	47.3845	41.8457	49.5647	41.8246	52.1854	41.8187	54.8575	41.816	57.459	41.683	60.0968	41.6372	63.2855	41.5027	66.4473	41.2473	69.5183	41.1127	73.712	40.6405	76.9974	40.3436	81.0744	39.8305	84.3476	39.3205
158842000	25.8749	1.77797	4.60955e-08		30.7786	40.856	32.016	41.1005	33.5202	41.2884	35.5837	41.4017	38.0025	41.5422	39.5697	41.7495	41.7458	41.8442	44.4361	41.8099	47.4174	41.873	49.5957	41.8928	52.2402	41.9149	54.8976	41.8033	57.4488	41.8307	60.1446	41.6803	63.3508	41.5372	66.494	41.3215	69.5077	41.0609	73.7916	40.6789	77.0475	40.294	81.0958	39.814	84.4767	39.3386
159041800	25.8844	1.78122	4.61387e-08		30.7523	40.9566	32.0091	41.1339	33.512	41.3406	35.5732	41.4884	37.9613	41.5497	39.5398	41.8155	41.7098	41.9034	44.4231	41.853	47.4115	41.9469	49.5543	41.9294	52.2124	41.9307	54.9012	41.9209	57.4579	41.8445	60.1656	41.7291	63.2896	41.593	66.4826	41.4206	69.5194	41.1598	73.7798	40.7442	77.0868	40.412	81.093	39.8152	84.3572	39.4384
159241600	25.8858	1.78296	4.61282e-08		30.7786	41.0434	31.9999	41.227	33.499	41.4323	35.5879	41.5588	37.9687	41.6136	39.5495	41.8626	41.749	41.9774	44.4454	41.9826	47.4291	41.9922	49.5908	42.0845	52.1877	42.0267	54.9012	42.0061	57.489	41.9617	60.195	41.8386	63.3406	41.6722	66.4647	41.517	69.5528	41.3108	73.8263	40.8689	77.156	40.5242	81.231	39.967	84.482	39.6206
159441400	25.9497	1.78068	4.61253e-08		30.7773	41.0612	32.006	41.2826	33.5094	41.4634	35.6041	41.5984	37.9903	41.7025	39.5366	41.9701	41.7654	42.0101	44.4389	42.0273	47.4092	42.1012	49.6507	42.0686	52.2628	42.0456	54.9798	42.0307	57.5012	41.9452	60.255	41.8364	63.3233	41.7242	66.5669	41.5419	69.619	41.2793	73.8585	40.8399	77.1304	40.5718	81.1589	40.024	84.5462	39.5161
159641200	25.8903	1.78735	4.61341e-08		30.7917	41.1061	32.059	41.3187	33.5461	41.5164	35.6067	41.6308	38.0284	41.7491	39.6003	41.9998	41.7984	42.0924	44.4706	42.0467	47.4254	42.1082	49.6312	42.1982	52.2119	42.1428	54.9767	42.0578	57.5972	41.9532	60.2603	41.9221	63.4293	41.7506	66.5008	41.5095	69.6191	41.3302	73.9099	40.8944	77.169	40.5801	81.3157	40.038	84.5109	39.5839
159841000	25.9286	1.78757	4.61502e-08		30.8137	41.1862	32.0671	41.3657	33.5278	41.5692	35.6412	41.6864	38.0351	41.8147	39.5767	42.049	41.7772	42.144	44.5001	42.1559	47.5042	42.1538	49.6814	42.1903	52.2791	42.1694	54.9576	42.1818	57.5569	42.0453	60.2777	41.9396	63.4149	41.8479	66.6372	41.578	69.6042	41.4055	73.9216	40.8995	77.1913	40.6613	81.3106	40.0547	84.581	39.6364
160040800	25.9564	1.78813	4.61565e-08		30.8138	41.2144	32.0396	41.4643	33.569	41.6399	35.6238	41.7346	38.0461	41.8224	39.6192	42.145	41.7942	42.2117	44.5374	42.1634	47.5052	42.2288	49.6637	42.2336	52.3201	42.2235	55.0057	42.2348	57.6148	42.1262	60.3279	42.0485	63.3962	41.9125	66.5798	41.6431	69.6409	41.5076	73.9394	41.0007	77.201	40.7034	81.2235	40.1853	84.6828	39.684
160240600	25.9467	1.79149	4.61684e-08		30.8177	41.2827	32.0908	41.496	33.5926	41.7011	35.6677	41.803	38.0578	41.8597	39.6203	42.1459	41.8211	42.2428	44.5201	42.1954	47.5215	42.2484	49.6664	42.2925	52.2866	42.2959	54.9972	42.2514	57.6309	42.1159	60.2869	42.0584	63.4435	41.9196	66.6252	41.6535	69.6584	41.5152	73.9505	40.9689	77.1757	40.6511	81.3548	40.1751	84.6221	39.6894
160440400	25.9412	1.79439	4.61759e-08		30.8223	41.3701	32.0407	41.5515	33.5537	41.8108	35.6028	41.9109	38.0228	41.975	39.6111	42.2344	41.7978	42.329	44.5083	42.298	47.5321	42.3668	49.6878	42.3953	52.3203	42.3993	55.0387	42.2994	57.5739	42.2051	60.3041	42.1803	63.415	42.0075	66.6485	41.8121	69.7235	41.6161	73.9542	41.0882	77.2876	40.8413	81.3199	40.2597	84.7174	39.7983
160640200	25.9356	1.79833	4.62095e-08		30.8302	41.4486	32.0834	41.593	33.573	41.8106	35.6493	41.9469	38.0751	42.0166	39.6373	42.2714	41.8459	42.3906	44.5558	42.3322	47.5385	42.3598	49.7394	42.4235	52.3906	42.4083	55.0433	42.3161	57.5967	42.296	60.3374	42.2153	63.4985	42.0368	66.6529	41.8388	69.8026	41.5845	74.0341	41.1422	77.2671	40.7216	81.4315	40.29	84.7002	39.771
160840000	25.974	1.79637	4.61699e-08		30.8299	41.4846	32.0901	41.688	33.5766	41.8867	35.6578	42.0137	38.0784	42.0959	39.6407	42.346	41.8364	42.4607	44.575	42.4358	47.5284	42.4692	49.7174	42.4828	52.3403	42.4887	55.0789	42.4245	57.7057	42.3362	60.4147	42.2565	63.5317	42.0673	66.72	41.8298	69.7751	41.6488	74.0316	41.2701	77.3149	40.8959	81.4407	40.3643	84.7096	39.8477
161039800	25.9708	1.79988	4.61972e-08		30.9046	41.5515	32.1382	41.7149	33.6247	41.9092	35.6691	42.039	38.0959	42.12	39.677	42.3636	41.8851	42.471	44.6135	42.4308	47.5623	42.5143	49.7719	42.5566	52.3924	42.4978	55.0763	42.4531	57.667	42.3419	60.4065	42.2514	63.541	42.1284	66.7291	41.9278	69.8344	41.6436	74.1148	41.2042	77.3581	40.923	81.5043	40.3538	84.7498	39.8779
161239600	25.9976	1.80088	4.62133e-08		30.8609	41.6118	32.1488	41.7893	33.6328	42.0106	35.7115	42.1087	38.0798	42.2231	39.6798	42.4411	41.87	42.5893	44.5954	42.5072	47.564	42.5364	49.8131	42.578	52.4179	42.569	55.1093	42.5373	57.7042	42.4811	60.412	42.3501	63.5384	42.1682	66.7633	42.0217	69.8035	41.745	74.1307	41.2856	77.4077	40.948	81.4796	40.3873	84.8043	39.9355
161439400	25.995	1.80305	4.6207e-08		30.8623	41.664	32.1072	41.8325	33.6688	42.0286	35.7216	42.183	38.1161	42.2953	39.723	42.5413	41.9093	42.6154	44.614	42.5909	47.6497	42.6182	49.8407	42.6698	52.4315	42.6008	55.1398	42.5918	57.6908	42.441	60.4781	42.432	63.6328	42.2322	66.8035	42.0575	69.8648	41.8207	74.2023	41.3876	77.3781	41.0163	81.4825	40.4372	84.8389	39.9961
161639200	25.9706	1.80748	4.62199e-08		30.9047	41.695	32.1165	41.9002	33.6396	42.1009	35.7095	42.2176	38.1467	42.3025	39.6981	42.5513	41.9388	42.6408	44.6065	42.6628	47.5909	42.6379	49.7894	42.719	52.4107	42.6672	55.1433	42.6744	57.7432	42.5879	60.4762	42.4548	63.5997	42.2739	66.7674	42.0491	69.8558	41.8199	74.0929	41.3376	77.4082	40.9866	81.5495	40.4558	84.8253	40.0671
161839000	26.017	1.80598	4.62069e-08		30.8986	41.7721	32.133	41.9871	33.6431	42.1773	35.726	42.2608	38.1457	42.3981	39.7158	42.618	41.912	42.7318	44.6048	42.6837	47.5737	42.7531	49.7752	42.7235	52.4708	42.7677	55.153	42.6989	57.7582	42.5906	60.4781	42.5299	63.5947	42.3829	66.844	42.1241	69.8353	41.8871	74.1452	41.5075	77.5009	41.1023	81.5292	40.6263	84.7984	40.077
162038800	26.0386	1.80858	4.62546e-08		30.8896	41.8085	32.1378	42.0209	33.6405	42.2291	35.7347	42.3447	38.1646	42.4427	39.7273	42.6667	41.9398	42.7726	44.6638	42.753	47.5953	42.7769	49.8456	42.8529	52.5108	42.7892	55.2423	42.7327	57.7599	42.6491	60.4974	42.5869	63.6395	42.4068	66.8121	42.2134	69.9252	41.9887	74.2507	41.511	77.4942	41.1217	81.6373	40.6043	84.8758	40.1563
162238600	26.026	1.81032	4.62199e-08		30.957	41.8584	32.174	42.0645	33.7068	42.277	35.7702	42.3904	38.1632	42.4854	39.7969	42.7334	41.9417	42.839	44.6963	42.7914	47.6261	42.8539	49.8307	42.8872	52.473	42.8383	55.2628	42.7739	57.8201	42.73	60.5037	42.6029	63.7213	42.4625	66.8702	42.1993	69.9241	42	74.2493	41.6422	77.523	41.1829	81.6594	40.6346	84.9505	40.1523
162438400	26.0087	1.81473	4.62445e-08		30.9439	41.947	32.1935	42.1292	33.6935	42.3334	35.729	42.4772	38.2088	42.5747	39.7817	42.8098	41.9566	42.8726	44.724	42.8522	47.6753	42.9074	49.9065	42.9379	52.515	42.9101	55.2001	42.8564	57.8875	42.803	60.604	42.7142	63.6804	42.4803	66.9467	42.2614	69.9965	42.0661	74.2919	41.5663	77.5756	41.2586	81.7455	40.6872	85.0066	40.168
162638200	26.0403	1.81577	4.62707e-08		30.9633	42.0068	32.1866	42.1935	33.6399	42.4289	35.7427	42.5416	38.1845	42.6507	39.7431	42.8831	41.9847	42.9803	44.6933	42.9201	47.6604	42.9709	49.9263	43.0306	52.5215	42.9622	55.2722	42.9453	57.8452	42.8366	60.6009	42.7436	63.7165	42.5567	66.9442	42.3517	69.9659	42.1467	74.3144	41.6721	77.5438	41.2936	81.7683	40.7752	85.0041	40.2019
162838000	26.0602	1.81745	4.6292e-08		30.909	42.0966	32.2026	42.2585	33.6881	42.4543	35.7758	42.6156	38.2441	42.7121	39.7831	42.9118	42.0112	43.0654	44.7567	42.9834	47.7088	43.0399	49.952	43.0415	52.5481	43.045	55.3117	42.9571	57.9345	42.9211	60.6297	42.8039	63.7264	42.6452	66.9797	42.5005	69.9659	42.1826	74.3634	41.7465	77.6301	41.3737	81.7562	40.7972	85.1318	40.3415
163037800	26.0956	1.81789	4.63091e-08		30.9435	42.1334	32.2019	42.3407	33.689	42.5197	35.8116	42.6681	38.2223	42.7651	39.8063	43.014	42.049	43.146	44.7419	43.0776	47.7593	43.0684	49.9298	43.1673	52.6397	43.137	55.3613	43.092	57.8864	42.9691	60.6884	42.8417	63.8403	42.6728	67.0187	42.4333	70.0822	42.2705	74.3718	41.8468	77.7325	41.3783	81.7742	40.8662	85.1242	40.3924
163237600	26.0907	1.8198	4.62922e-08		30.9766	42.1164	32.2633	42.3483	33.7959	42.5492	35.8114	42.663	38.2299	42.7383	39.8139	42.9917	42.0559	43.1057	44.7929	43.0677	47.7856	43.0927	49.9746	43.1079	52.6362	43.108	55.3388	43.0248	57.9391	42.9273	60.5928	42.8362	63.8552	42.6997	67.0211	42.4894	70.0982	42.2019	74.3692	41.7581	77.6343	41.4187	81.801	40.7777	85.0887	40.3064
163437400	26.0728	1.82303	4.6286e-08		30.9769	42.2429	32.1917	42.429	33.7529	42.6242	35.8308	42.7301	38.2591	42.7973	39.8261	43.1012	42.0557	43.2167	44.7846	43.1328	47.7543	43.1758	49.9358	43.2197	52.6429	43.2044	55.2969	43.1066	57.9518	42.9583	60.6229	42.9202	63.8176	42.8164	67.0505	42.548	70.1403	42.265	74.3201	41.8854	77.6919	41.5562	81.7817	40.8971	85.1284	40.4424
163637200	26.081	1.82547	4.63059e-08		30.9782	42.3066	32.2268	42.4922	33.7829	42.7173	35.8533	42.7994	38.2898	42.8686	39.8311	43.168	42.0706	43.2506	44.7941	43.2635	47.7904	43.2598	50.0268	43.2183	52.6347	43.2506	55.3774	43.2068	57.9425	43.0749	60.7278	42.9787	63.8812	42.7957	67.1112	42.5778	70.139	42.4153	74.4475	41.8966	77.7722	41.5025	81.9173	40.9596	85.1789	40.4565
163837000	26.0751	1.82878	4.63229e-08		30.9889	42.3797	32.2371	42.5713	33.7235	42.7271	35.8374	42.8771	38.2917	42.9531	39.8442	43.2028	42.076	43.2967	44.8251	43.2742	47.7757	43.2755	49.9899	43.3209	52.6716	43.2806	55.3665	43.2905	57.9936	43.1678	60.7599	43.0718	63.8953	42.8514	67.04	42.6301	70.2281	42.3995	74.4209	42.0012	77.7007	41.5361	81.9018	41.0419	85.1388	40.5301
164036800	26.1338	1.8268	4.63204e-08		31.0126	42.4261	32.2846	42.6236	33.8294	42.8218	35.8726	42.9347	38.3172	43.0063	39.884	43.2958	42.1237	43.3455	44.8916	43.3524	47.8545	43.3596	50.0834	43.4375	52.7062	43.3808	55.4413	43.2935	58.0745	43.2245	60.784	43.1061	63.8957	42.9593	67.091	42.711	70.2432	42.4937	74.6112	41.9387	77.8872	41.7181	81.8897	41.0325	85.2056	40.5532
164236600	26.1101	1.83208	4.63555e-08		31.0097	42.4968	32.2843	42.6517	33.8082	42.8573	35.8858	42.9432	38.2911	43.0283	39.9043	43.3032	42.1469	43.3925	44.8716	43.4125	47.8118	43.4324	50.0667	43.3795	52.7073	43.4001	55.4375	43.3567	58.0207	43.2452	60.8186	43.1529	63.9368	43.0202	67.0864	42.7687	70.1955	42.5839	74.5461	42.1244	77.8547	41.7076	81.983	41.158	85.2819	40.6236
164436400	26.1413	1.83139	4.63373e-08		31.0081	42.4975	32.2724	42.7144	33.825	42.93	35.934	43.0365	38.3672	43.1358	39.8836	43.3629	42.1372	43.4719	44.8701	43.4053	47.845	43.468	50.055	43.5111	52.7393	43.4509	55.4829	43.358	58.088	43.3387	60.7887	43.2131	63.9515	42.9993	67.1493	42.8459	70.2108	42.5598	74.5551	41.9986	77.8596	41.6606	81.9785	41.0513	85.2664	40.7273
164636200	26.101	1.83774	4.63697e-08		31.0843	42.5919	32.3035	42.7541	33.834	43.0119	35.9241	43.0866	38.3274	43.1529	39.9428	43.4371	42.1541	43.4919	44.8835	43.4765	47.9112	43.4956	50.1207	43.5506	52.7746	43.5168	55.4522	43.3864	58.0988	43.3297	60.8239	43.1742	63.98	43.0435	67.1957	42.8014	70.3021	42.5427	74.5933	42.086	77.8938	41.7179	82.0982	41.1046	85.2973	40.6409
164836000	26.1421	1.83636	4.63518e-08		31.0453	42.627	32.2917	42.8509	33.8105	43.0421	35.9469	43.1332	38.3343	43.2464	39.9105	43.5195	42.1508	43.593	44.8923	43.5423	47.8721	43.5462	50.1286	43.5958	52.8095	43.5779	55.5252	43.5362	58.129	43.4764	60.8055	43.3214	63.96	43.1484	67.191	42.9323	70.2949	42.6235	74.6888	42.2011	77.9544	41.84	82.0555	41.2141	85.3942	40.6493
165035800	26.136	1.83978	4.63712e-08		31.0923	42.6673	32.3343	42.8929	33.8128	43.0854	35.9285	43.2171	38.4052	43.3245	39.929	43.5691	42.2141	43.671	44.9358	43.5788	47.9367	43.6399	50.1563	43.6847	52.7468	43.6117	55.4992	43.5652	58.1536	43.4179	60.8417	43.3833	63.9879	43.2069	67.2619	42.8973	70.3269	42.7187	74.6267	42.2251	77.9047	41.7781	82.045	41.3281	85.4156	40.7849
165235600	26.1987	1.83668	4.63478e-08		31.0482	42.764	32.3346	42.9518	33.8499	43.1956	35.951	43.2704	38.3996	43.4083	39.921	43.6417	42.1632	43.6942	44.9337	43.6606	47.908	43.6809	50.172	43.7152	52.7961	43.7415	55.5089	43.6236	58.1708	43.5483	60.8601	43.4631	64.0718	43.2205	67.2936	42.9931	70.3129	42.7748	74.6656	42.248	77.9541	41.9534	82.111	41.318	85.3922	40.741
165435400	26.1722	1.84293	4.64025e-08		31.0881	42.789	32.3442	43.0281	33.8651	43.216	35.9408	43.3232	38.3527	43.3869	39.9504	43.696	42.1766	43.7597	44.945	43.741	47.9675	43.7046	50.181	43.7367	52.7633	43.7541	55.5636	43.6871	58.1502	43.5698	60.9217	43.4157	64.0606	43.2763	67.2602	42.9693	70.3042	42.7745	74.6665	42.2627	77.9558	41.9271	82.0806	41.3343	85.3784	40.7616
165635200	26.1711	1.84417	4.63758e-08		31.1079	42.8701	32.398	43.0421	33.919	43.3108	35.9735	43.3734	38.4279	43.4574	39.9569	43.7181	42.2756	43.8017	44.9955	43.7604	48.0154	43.7856	50.2376	43.8158	52.8756	43.8176	55.605	43.7476	58.232	43.6475	60.9642	43.5608	64.0974	43.3323	67.3206	43.0678	70.4856	42.8338	74.739	42.3829	78.093	41.9921	82.1776	41.2989	85.5199	40.9342
165835000	26.2142	1.84475	4.64107e-08		31.1059	42.9055	32.3237	43.1185	33.8684	43.3715	35.9658	43.4261	38.3998	43.5249	39.9676	43.7853	42.2212	43.8422	45.0068	43.817	48.0114	43.8393	50.2351	43.8898	52.7937	43.8454	55.6112	43.7599	58.2279	43.681	60.9589	43.6006	64.1597	43.3465	67.3227	43.135	70.4788	42.9224	74.7925	42.3686	78.0007	41.9663	82.126	41.4116	85.5524	40.9074
166034800	26.2217	1.84677	4.64188e-08		31.1128	42.9749	32.3821	43.1799	33.8916	43.3992	35.9711	43.4801	38.4207	43.5327	40.0289	43.837	42.2209	43.9365	45.0085	43.9202	47.9849	43.9251	50.2114	43.9503	52.8588	43.8643	55.6275	43.8239	58.2391	43.6721	60.9931	43.6285	64.1541	43.399	67.4017	43.1726	70.48	42.9945	74.7466	42.3989	78.0688	41.9919	82.198	41.4957	85.5855	40.9374
166234600	26.1806	1.85273	4.644e-08		31.1575	43.0653	32.3614	43.2642	33.9239	43.4477	36.0145	43.5465	38.4073	43.63	40.0033	43.9159	42.2802	44.0441	45.0293	43.946	47.9902	43.9821	50.3006	43.9998	52.8627	43.916	55.6557	43.9155	58.2982	43.8031	61.014	43.7094	64.2179	43.4882	67.4278	43.2907	70.5457	43.0831	74.79	42.5607	78.0867	42.0905	82.2002	41.5122	85.6515	40.9316
166434400	26.1881	1.8537	4.64215e-08		31.1631	43.081	32.4289	43.3248	33.9339	43.5186	36.0048	43.5926	38.4452	43.6838	40.0521	43.9266	42.3019	44.0749	45.0451	43.9788	48.0857	44.0263	50.2539	44.023	52.94	43.9585	55.6448	43.8907	58.3178	43.8477	61.0482	43.7333	64.2042	43.5718	67.4122	43.2741	70.5004	42.961	74.7812	42.5008	78.0741	42.1692	82.3377	41.4854	85.661	40.9295
166634200	26.2056	1.85434	4.6413e-08		31.1383	43.1602	32.4092	43.3814	33.9202	43.6172	36.0531	43.6283	38.4477	43.7554	40.0698	44.026	42.2791	44.118	45.0095	44.0247	48.0794	44.08	50.2753	44.0812	52.919	44.0892	55.6788	44.0465	58.3273	43.8935	61.0789	43.7455	64.259	43.5618	67.426	43.3537	70.5	43.0873	74.9103	42.6102	78.1968	42.2211	82.3235	41.6083	85.7097	41.1231
166834000	26.2487	1.8555	4.64627e-08		31.1687	43.1992	32.4081	43.4146	33.9436	43.6167	36.0075	43.6932	38.4519	43.7923	40.0276	44.081	42.2856	44.1557	45.0307	44.0877	48.0265	44.0881	50.338	44.1571	52.925	44.0607	55.669	44.0247	58.3764	43.9622	61.0209	43.7908	64.1869	43.5896	67.428	43.3239	70.521	43.0587	74.9144	42.6116	78.1683	42.1711	82.2866	41.5802	85.7377	41.0545
167033800	26.2758	1.8549	4.644e-08		31.1653	43.3019	32.4248	43.4789	33.9472	43.6559	36.0599	43.7867	38.4997	43.8527	40.0512	44.1166	42.3558	44.1915	45.0877	44.1436	48.1235	44.1928	50.3522	44.1985	52.9604	44.1177	55.6963	44.0534	58.339	43.9113	61.1023	43.8652	64.3054	43.6484	67.5007	43.385	70.5766	43.2065	74.9186	42.6391	78.2289	42.2976	82.3569	41.6543	85.6902	41.1265
167233600	26.2564	1.85905	4.64539e-08		31.2019	43.3098	32.4549	43.5213	34.0025	43.7285	36.1084	43.8543	38.505	43.8944	40.1129	44.145	42.3658	44.216	45.118	44.2109	48.1206	44.1536	50.3732	44.2564	52.9979	44.1671	55.7595	44.1345	58.4253	44.0038	61.1175	43.8785	64.3187	43.6795	67.5964	43.4305	70.5924	43.1178	74.9556	42.6745	78.2432	42.2399	82.3431	41.6901	85.7913	41.1231
167433400	26.246	1.86219	4.64584e-08		31.2222	43.3811	32.4542	43.5845	33.9752	43.7535	36.0659	43.8676	38.5355	43.9324	40.089	44.2347	42.3492	44.2657	45.1351	44.2659	48.1002	44.2717	50.4016	44.3067	53.0124	44.2778	55.7454	44.1725	58.3774	44.0881	61.1348	43.9815	64.3167	43.6871	67.5585	43.4938	70.6325	43.1865	75.0323	42.7453	78.2855	42.3225	82.4011	41.725	85.7858	41.2141
167633200	26.3051	1.85984	4.64489e-08		31.2145	43.4382	32.4686	43.6629	34.0021	43.8618	36.1062	43.9563	38.5562	44.0402	40.1302	44.3061	42.4107	44.4002	45.1346	44.2892	48.1969	44.365	50.4233	44.3468	53.0249	44.2938	55.757	44.2227	58.404	44.1688	61.1612	44.0539	64.3255	43.8269	67.5342	43.5318	70.6531	43.3374	75.0032	42.8116	78.3159	42.3909	82.4995	41.8492	85.8353	41.2934
167833000	26.2924	1.8648	4.64949e-08		31.2254	43.4746	32.5	43.6697	34.0059	43.8638	36.1262	43.9786	38.5291	44.0826	40.1485	44.3464	42.3818	44.4256	45.2002	44.3705	48.1288	44.3561	50.4088	44.3732	53.0593	44.4128	55.7825	44.3041	58.4346	44.1786	61.185	44.0801	64.3835	43.8115	67.5797	43.5661	70.6894	43.3164	75.0613	42.7812	78.3551	42.396	82.4824	41.7927	85.8166	41.274
168032800	26.2844	1.867	4.64803e-08		31.2133	43.5523	32.4869	43.7771	34.0659	43.9662	36.113	44.0544	38.5969	44.1509	40.1374	44.3777	42.4117	44.4567	45.1765	44.4217	48.1831	44.4158	50.4687	44.4374	53.1456	44.3912	55.837	44.3471	58.4932	44.2246	61.2139	44.0853	64.4072	43.894	67.6434	43.6309	70.6854	43.3932	75.1206	42.8499	78.3744	42.5029	82.5324	41.8197	85.9403	41.2763
168232600	26.2775	1.86952	4.64754e-08		31.229	43.609	32.5177	43.791	34.0557	44.0206	36.1534	44.0842	38.5707	44.1967	40.1416	44.4457	42.4301	44.515	45.1575	44.4383	48.2229	44.4884	50.4293	44.5241	53.117	44.4639	55.8538	44.3888	58.4462	44.2691	61.2328	44.1629	64.3692	43.9457	67.6477	43.7132	70.7369	43.3991	75.0692	42.8497	78.4462	42.4822	82.6236	41.9311	85.835	41.3422
168432400	26.2754	1.87331	4.65109e-08		31.2186	43.6566	32.4779	43.8879	34.0554	44.0772	36.1344	44.1589	38.5773	44.2647	40.1301	44.4756	42.4518	44.5534	45.1902	44.5061	48.1965	44.5571	50.4717	44.5397	53.0924	44.5305	55.8163	44.4012	58.4681	44.3446	61.2428	44.2208	64.3869	44.053	67.6419	43.796	70.7558	43.4457	75.051	42.9378	78.4082	42.5125	82.5535	41.9504	85.9354	41.3672
168632200	26.3296	1.87198	4.65184e-08		31.2445	43.7736	32.4985	43.9603	34.0572	44.1723	36.1378	44.2645	38.599	44.3196	40.2062	44.5866	42.4366	44.6804	45.2336	44.5716	48.2762	44.6371	50.4641	44.6692	53.1362	44.5709	55.8865	44.5592	58.4802	44.4607	61.2707	44.3163	64.4121	44.0812	67.6324	43.7637	70.7716	43.5044	75.1017	43.0315	78.4431	42.6375	82.616	41.9339	85.9503	41.4558
168832000	26.3416	1.87457	4.65488e-08		31.3009	43.8091	32.5424	44.0386	34.0707	44.1934	36.2058	44.2841	38.6375	44.3745	40.2428	44.6465	42.4883	44.7188	45.2371	44.6325	48.2585	44.7456	50.4947	44.7206	53.1775	44.6247	55.9288	44.5277	58.5759	44.4337	61.2722	44.3207	64.4619	44.1686	67.7088	43.9201	70.8101	43.6141	75.1823	43.0646	78.4961	42.6135	82.63	41.9859	85.9624	41.4419
169031800	26.3676	1.87289	4.6498e-08		31.2617	43.8532	32.5482	44.0679	34.0686	44.2165	36.1824	44.3591	38.6657	44.4433	40.2109	44.6745	42.4823	44.74	45.2082	44.6957	48.2307	44.7329	50.4904	44.7201	53.167	44.6788	55.962	44.5833	58.56	44.5054	61.3591	44.3074	64.5207	44.2007	67.7718	43.8741	70.8835	43.5953	75.185	43.0867	78.5209	42.6474	82.6108	42.1171	85.9705	41.5116
169231600	26.334	1.87938	4.65447e-08		31.3135	43.9104	32.6011	44.0896	34.1046	44.3145	36.2419	44.4161	38.6427	44.5026	40.2166	44.7403	42.5058	44.8272	45.2783	44.756	48.3565	44.7308	50.5543	44.7859	53.2427	44.709	55.9313	44.6718	58.5977	44.5398	61.3704	44.3762	64.5254	44.1609	67.7619	43.8656	70.8431	43.672	75.1968	43.0907	78.5009	42.6874	82.6577	42.0647	86.0198	41.4765
169431400	26.3492	1.88027	4.65387e-08		31.2947	43.9314	32.5864	44.1166	34.113	44.339	36.2084	44.4003	38.6499	44.5403	40.2741	44.7606	42.5172	44.8115	45.268	44.7842	48.2987	44.8244	50.5555	44.8385	53.2267	44.758	55.9586	44.6437	58.644	44.5485	61.3775	44.4009	64.5588	44.2475	67.772	43.8632	70.8582	43.6742	75.2614	43.1155	78.5316	42.6671	82.7065	42.1121	85.9798	41.5422
169631200	26.3466	1.88159	4.65118e-08		31.3131	44.0191	32.5828	44.2276	34.135	44.4096	36.2498	44.5009	38.6904	44.5791	40.2551	44.8656	42.5068	44.9409	45.3002	44.8795	48.3334	44.8543	50.5586	44.9093	53.1767	44.8485	55.9858	44.7548	58.667	44.619	61.3733	44.5362	64.5542	44.2927	67.8285	43.9877	70.8852	43.7355	75.1803	43.2678	78.5661	42.7866	82.6054	42.1897	86.0409	41.5426
169831000	26.3494	1.8841	4.65241e-08		31.3315	44.0734	32.5956	44.2144	34.0925	44.4347	36.2255	44.5419	38.6654	44.6587	40.2978	44.9014	42.5269	44.8885	45.2794	44.8732	48.3372	44.9141	50.5398	44.934	53.1867	44.8592	55.9465	44.769	58.5353	44.6634	61.4242	44.5711	64.5167	44.2704	67.8353	44.025	70.9032	43.7765	75.2453	43.2112	78.496	42.8337	82.7185	42.2082	86.0738	41.5916
170030800	26.3586	1.88873	4.65999e-08		31.3128	44.1303	32.5914	44.3501	34.1736	44.5149	36.2397	44.628	38.7248	44.7071	40.285	44.9656	42.5043	45.0033	45.3272	44.9552	48.3736	45.0385	50.6198	45.0236	53.2526	44.9411	55.9937	44.8962	58.6399	44.7824	61.45	44.6123	64.586	44.3933	67.8482	44.168	70.9888	43.8127	75.3048	43.3396	78.5718	42.7749	82.7264	42.322	86.0261	41.6738
170230600	26.3518	1.89058	4.65789e-08		31.3235	44.1793	32.636	44.3972	34.1476	44.5858	36.263	44.6904	38.7222	44.7508	40.2926	45.0096	42.5784	45.0872	45.3193	45.0075	48.4076	45.0185	50.6512	45.0062	53.2345	45.0312	55.9888	44.9378	58.6421	44.7862	61.4945	44.666	64.6156	44.4436	67.8648	44.1592	70.9605	43.844	75.2357	43.3725	78.6341	42.9866	82.7632	42.3551	86.0582	41.7973
170430400	26.3925	1.88879	4.65519e-08		31.377	44.2355	32.6017	44.4085	34.1693	44.6514	36.2774	44.7503	38.7479	44.8305	40.3399	45.0796	42.5864	45.1635	45.3528	45.0842	48.3392	45.0966	50.6362	45.1087	53.3056	45.0067	56.0954	45.0209	58.6911	44.9011	61.502	44.7302	64.6713	44.4862	67.8865	44.1748	71.0041	43.9759	75.3396	43.4609	78.6476	43.0321	82.7604	42.4091	86.1563	41.7737
170630200	26.4013	1.89038	4.65521e-08		31.3548	44.2656	32.6559	44.4791	34.1525	44.6708	36.3027	44.7782	38.7371	44.8388	40.3279	45.0742	42.5975	45.1621	45.3593	45.1022	48.4107	45.1275	50.6343	45.1363	53.3022	45.0774	55.9973	45.0175	58.6718	44.869	61.4424	44.693	64.6552	44.4905	67.8457	44.2254	70.9596	43.9213	75.3598	43.4319	78.5707	42.9442	82.7504	42.3585	86.1816	41.7456
170830000	26.4117	1.89186	4.65524e-08		31.3743	44.3541	32.6498	44.5463	34.2067	44.7355	36.3126	44.8408	38.8135	44.9081	40.3484	45.1564	42.5856	45.2708	45.3648	45.1771	48.4427	45.1781	50.678	45.1586	53.3398	45.0986	56.0252	45.0241	58.7163	44.8927	61.5141	44.7761	64.621	44.5846	67.8459	44.3676	71.0676	44.0145	75.3787	43.5104	78.6832	42.961	82.8328	42.3725	86.1148	41.8795
171029800	26.3789	1.89771	4.65838e-08		31.4071	44.3888	32.664	44.5341	34.1527	44.765	36.2734	44.8317	38.7637	44.9584	40.3555	45.2106	42.6257	45.2439	45.3874	45.1748	48.4227	45.1952	50.6739	45.2049	53.3172	45.1155	56.0509	45.0789	58.715	44.8974	61.4879	44.7882	64.6431	44.5677	67.8787	44.3225	71.0113	43.9946	75.3074	43.4132	78.6502	43.0554	82.6974	42.4821	86.149	41.8516
171229600	26.3946	1.90035	4.66218e-08		31.3956	44.4409	32.6634	44.6759	34.2236	44.8688	36.3291	44.9168	38.7544	45.021	40.3676	45.2838	42.6183	45.3294	45.3717	45.2444	48.4448	45.2631	50.6781	45.2692	53.3331	45.26	56.1267	45.1842	58.7224	45.0608	61.5061	44.8769	64.6485	44.642	67.9566	44.4134	71.0245	44.1458	75.4123	43.4726	78.6632	43.1267	82.8067	42.4618	86.2873	41.9911
171429400	26.4563	1.89558	4.65591e-08		31.4296	44.5404	32.6863	44.7276	34.2197	44.8967	36.3171	45.0237	38.8285	45.1246	40.4025	45.3522	42.7124	45.4169	45.4573	45.3316	48.4798	45.3029	50.7356	45.3549	53.345	45.2756	56.1427	45.2541	58.809	45.1093	61.5941	44.8985	64.7394	44.6735	68.024	44.4882	71.1071	44.1802	75.4968	43.5896	78.7797	43.2003	82.8231	42.5496	86.2613	41.9429
171629200	26.4087	1.90243	4.65892e-08		31.4155	44.5268	32.7281	44.7184	34.2444	44.9701	36.3476	45.0219	38.8633	45.1191	40.4411	45.366	42.647	45.4632	45.4588	45.3412	48.4729	45.3841	50.735	45.3946	53.3981	45.293	56.1478	45.2549	58.7764	45.0656	61.568	44.9292	64.7203	44.7366	67.9896	44.4198	71.1189	44.1347	75.4023	43.5629	78.657	43.1845	82.8372	42.5289	86.2106	41.8595
171829000	26.4379	1.90268	4.65925e-08		31.4239	44.6012	32.7281	44.7831	34.2051	44.9953	36.3324	45.0772	38.8088	45.1753	40.405	45.4166	42.6946	45.5185	45.436	45.4332	48.4305	45.4312	50.7262	45.4174	53.4087	45.3792	56.1219	45.2931	58.7608	45.0879	61.5633	44.9778	64.7373	44.7668	68.036	44.5506	71.1071	44.2178	75.5072	43.6826	78.734	43.2174	82.7734	42.5776	86.1824	41.9395
172028800	26.4345	1.90598	4.66131e-08		31.4224	44.6596	32.7065	44.8591	34.2222	45.0578	36.3482	45.183	38.8158	45.2099	40.3837	45.4849	42.6917	45.5258	45.4367	45.4766	48.4444	45.5236	50.7609	45.51	53.3769	45.3812	56.1995	45.2738	58.8004	45.2145	61.5631	45.0867	64.7203	44.8501	68.0302	44.5909	71.038	44.2479	75.4813	43.6407	78.6822	43.2448	82.8502	42.6277	86.2476	41.9842
172228600	26.464	1.90635	4.66199e-08		31.4546	44.7056	32.7227	44.9185	34.3197	45.107	36.3724	45.2277	38.8147	45.2731	40.4271	45.5662	42.7363	45.5728	45.4862	45.5219	48.49	45.5534	50.7762	45.5196	53.3854	45.5227	56.1579	45.3948	58.8292	45.2671	61.605	45.0697	64.7809	44.8821	67.9994	44.6069	71.0428	44.3806	75.4532	43.7391	78.7272	43.3519	82.8698	42.796	86.3201	42.0923
172428400	26.5485	1.90194	4.66067e-08		31.5247	44.7426	32.7872	44.9599	34.2773	45.142	36.4111	45.2651	38.8782	45.3505	40.5478	45.5808	42.7659	45.6604	45.5224	45.582	48.4818	45.5768	50.8482	45.6067	53.4432	45.5248	56.245	45.4851	58.8829	45.3274	61.6137	45.1236	64.7449	44.8973	68.0649	44.6005	71.2304	44.3744	75.5089	43.7659	78.9038	43.3533	82.9521	42.7371	86.3074	42.0229
172628200	26.4656	1.90973	4.65974e-08		31.5025	44.8226	32.7684	45.0043	34.3326	45.2131	36.4271	45.2764	38.8721	45.3747	40.481	45.6163	42.7885	45.6794	45.5558	45.5661	48.5714	45.6121	50.7757	45.6253	53.4208	45.5459	56.2249	45.4821	58.8683	45.3146	61.6189	45.2065	64.8276	44.9182	68.0232	44.6564	71.1961	44.3466	75.5337	43.8277	78.8873	43.3317	82.8948	42.7192	86.2995	42.203
172828000	26.4294	1.9163	4.66398e-08		31.485	44.8632	32.7491	45.0433	34.3063	45.2555	36.4052	45.3657	38.9003	45.4428	40.4908	45.6829	42.7646	45.747	45.5	45.6838	48.5314	45.6981	50.8364	45.6826	53.3727	45.5408	56.2961	45.4958	58.8495	45.4338	61.6355	45.2811	64.7904	44.9697	68.0983	44.7095	71.1419	44.4352	75.5041	43.8132	78.7763	43.4444	82.9603	42.8178	86.2369	42.2408
173027800	26.4785	1.91393	4.6615e-08		31.4705	44.9222	32.7557	45.104	34.3156	45.3246	36.3824	45.429	38.8649	45.4817	40.471	45.721	42.7753	45.8119	45.4884	45.7633	48.5137	45.753	50.7904	45.7624	53.4354	45.6932	56.2025	45.6179	58.8798	45.4954	61.5878	45.3256	64.8159	45.0662	68.0531	44.7689	71.1145	44.5093	75.5466	43.8534	78.8061	43.5444	82.9287	42.9277	86.2651	42.2475
173227600	26.4709	1.91974	4.6689e-08		31.4535	44.9535	32.7615	45.1735	34.3131	45.3745	36.4363	45.4974	38.8729	45.5351	40.5259	45.7708	42.7156	45.8343	45.4704	45.7728	48.5359	45.7745	50.7507	45.7869	53.4629	45.6746	56.2551	45.6451	58.8629	45.521	61.6299	45.3168	64.8358	45.1085	68.0974	44.8074	71.1481	44.6064	75.5241	43.9902	78.8359	43.5319	82.9513	42.9334	86.2534	42.266
173427400	26.5325	1.91715	4.66807e-08		31.4731	45.0427	32.7734	45.2349	34.3201	45.4709	36.4513	45.5095	38.9016	45.6021	40.5453	45.8527	42.7723	45.9494	45.5412	45.9263	48.5682	45.9102	50.8244	45.8856	53.4977	45.78	56.2554	45.6807	58.976	45.5806	61.632	45.4717	64.8845	45.1545	68.1639	44.8957	71.2081	44.5961	75.5735	43.9818	78.8607	43.6172	83.0568	42.9399	86.345	42.3338
173627200	26.4749	1.92202	4.66438e-08		31.5506	45.0823	32.8254	45.2612	34.3726	45.476	36.4728	45.609	38.9168	45.629	40.5476	45.88	42.7618	45.9364	45.5518	45.9001	48.5868	45.8869	50.8638	45.9244	53.4755	45.8028	56.2695	45.6957	58.9371	45.607	61.681	45.4372	64.8692	45.237	68.1182	44.9042	71.2081	44.6587	75.5371	44.0205	78.8324	43.5945	83.0162	42.9033	86.3456	42.3423
173827000	26.5137	1.92359	4.66966e-08		31.4709	45.1209	32.7868	45.3082	34.2873	45.5325	36.43	45.6503	38.8834	45.6778	40.4847	45.9421	42.7749	46.0052	45.5061	45.9212	48.525	45.9255	50.8312	45.954	53.4779	45.8779	56.1987	45.7597	58.9142	45.624	61.7112	45.5154	64.8488	45.2699	68.0898	44.9511	71.2038	44.7464	75.4536	44.1739	78.8739	43.6896	83.0212	43.1208	86.3075	42.4661
174026800	26.5153	1.92464	4.66713e-08		31.5229	45.2092	32.8025	45.3502	34.3814	45.6143	36.469	45.6568	38.9261	45.764	40.5787	46.0045	42.8399	46.0842	45.5919	46.0323	48.6389	46.0204	50.8753	45.9656	53.5352	45.91	56.2927	45.8621	58.9222	45.7708	61.7567	45.6199	64.907	45.3271	68.1773	45.0634	71.296	44.7441	75.5742	44.1678	78.9033	43.7837	82.9405	43.1945	86.2949	42.5963
174226600	26.484	1.92857	4.66578e-08		31.4931	45.2414	32.8336	45.4346	34.3644	45.6626	36.4785	45.7645	38.88	45.8066	40.5619	46.0067	42.7765	46.0978	45.5745	46.037	48.6326	46.0406	50.8763	46.0294	53.4943	46.0053	56.3567	45.9265	58.9206	45.7675	61.7472	45.6565	64.9032	45.4044	68.1024	45.0404	71.2299	44.8205	75.5772	44.2438	78.9687	43.7648	83.0721	43.2191	86.3355	42.6258
174426400	26.5345	1.92814	4.66829e-08		31.523	45.3027	32.7862	45.4822	34.3542	45.6736	36.4564	45.7737	38.9315	45.857	40.5631	46.1126	42.7745	46.1473	45.5348	46.1001	48.6356	46.0993	50.8422	46.1366	53.4689	46.0662	56.2914	45.9314	58.8946	45.7684	61.7435	45.6754	64.825	45.4703	68.0608	45.1366	71.2309	44.864	75.5193	44.3386	78.8881	43.918	82.9553	43.2309	86.3875	42.5355
174626200	26.5686	1.92848	4.66975e-08		31.5708	45.296	32.8793	45.5117	34.3805	45.7554	36.4936	45.8312	38.9764	45.8602	40.6051	46.1279	42.8466	46.2161	45.572	46.1384	48.6583	46.1435	50.9055	46.1143	53.5576	46.0609	56.3185	45.9686	58.9935	45.8465	61.8039	45.6332	64.9047	45.4388	68.2303	45.1362	71.3062	44.8794	75.5209	44.3098	78.8929	43.9064	83.0289	43.2668	86.5089	42.6011
174826000	26.5655	1.93109	4.67018e-08		31.5673	45.4044	32.8493	45.5632	34.3733	45.7965	36.5163	45.8867	38.9995	45.9697	40.5814	46.1786	42.8698	46.2506	45.584	46.1985	48.634	46.2013	50.9437	46.1714	53.5575	46.1366	56.3455	46.0225	58.9712	45.9224	61.7805	45.7978	64.9272	45.5158	68.1813	45.2397	71.2805	45.024	75.5604	44.3938	78.9457	44.0109	83.0592	43.2921	86.4157	42.6303
175025800	26.5176	1.93871	4.67483e-08		31.5737	45.4678	32.8718	45.6338	34.4039	45.8549	36.5098	45.9535	38.9731	46.0088	40.5979	46.2372	42.8103	46.3601	45.6276	46.28	48.6315	46.2053	50.9347	46.233	53.5668	46.1674	56.3633	46.1298	58.9997	45.9581	61.7288	45.8551	65.0064	45.5416	68.1478	45.2383	71.3816	44.9912	75.5882	44.4044	78.9126	43.9819	83.1286	43.4406	86.3664	42.7416
175225600	26.5551	1.93594	4.6694e-08		31.5117	45.4942	32.8379	45.7132	34.3795	45.9301	36.4986	46.0243	39.0043	46.0451	40.5838	46.3244	42.8113	46.3785	45.6082	46.3595	48.6479	46.3353	50.9028	46.3278	53.5704	46.2693	56.3495	46.1493	58.9918	46.0432	61.7852	45.8588	64.91	45.632	68.1553	45.2868	71.2903	45.0828	75.7024	44.3769	78.9587	44.1745	83.0737	43.4861	86.4794	42.8263
175425400	26.5688	1.93755	4.67039e-08		31.6094	45.5346	32.8729	45.7527	34.4382	45.9577	36.5271	46.0339	39.0104	46.1097	40.5901	46.3545	42.8507	46.4522	45.6358	46.3964	48.7046	46.3336	50.9619	46.3712	53.5827	46.3122	56.3455	46.1811	58.9827	46.0503	61.8018	45.9691	64.9609	45.6513	68.2269	45.3665	71.3196	45.1679	75.6979	44.5146	79.0055	44.0884	83.0916	43.5395	86.4321	42.7655
175625200	26.5905	1.94011	4.67505e-08		31.5457	45.5799	32.8799	45.7854	34.4101	45.9943	36.5231	46.0974	38.9896	46.1846	40.5899	46.419	42.8351	46.4654	45.6369	46.453	48.6702	46.4412	50.9618	46.3933	53.5785	46.3648	56.4195	46.29	58.9487	46.0975	61.8468	45.9267	64.9338	45.7171	68.2235	45.3924	71.2922	45.2368	75.637	44.5734	78.9638	44.0562	83.1146	43.5247	86.4038	42.7261
175825000	26.5752	1.9439	4.67615e-08		31.6002	45.7022	32.8814	45.8895	34.4289	46.0726	36.5852	46.2372	39.0349	46.2341	40.6392	46.4806	42.8742	46.5779	45.6746	46.5192	48.7966	46.4241	51.0103	46.515	53.7091	46.4996	56.4759	46.3368	59.0491	46.1677	61.8507	46.0029	65.0757	45.7488	68.3237	45.4585	71.3868	45.2919	75.7735	44.6321	79.0283	44.1916	83.2692	43.5913	86.479	42.9526
176024800	26.5814	1.94593	4.67683e-08		31.6009	45.7387	32.8723	45.9415	34.4369	46.1041	36.5404	46.2251	39.0168	46.3256	40.6757	46.5643	42.8759	46.602	45.6479	46.5736	48.7022	46.5254	50.9713	46.6041	53.6253	46.516	56.3828	46.4284	59.0241	46.2373	61.8572	46.06	65.0614	45.8649	68.2788	45.5726	71.3656	45.2895	75.7448	44.7008	79.0947	44.304	83.22	43.6968	86.5194	42.9823
176224600	26.6188	1.94575	4.67767e-08		31.636	45.774	32.8663	45.9739	34.4425	46.1862	36.5353	46.2606	39.0358	46.3263	40.6363	46.6	42.9103	46.7092	45.64	46.5605	48.7141	46.6015	51.0193	46.5876	53.6279	46.5733	56.3941	46.3811	59.0585	46.2476	61.8995	46.2083	65.027	45.9196	68.258	45.5542	71.3971	45.3828	75.823	44.7063	79.0795	44.2891	83.2213	43.6691	86.5837	43.0641
176424400	26.6196	1.9484	4.67888e-08		31.6096	45.8721	32.9307	46.0359	34.441	46.2615	36.6151	46.3682	39.0109	46.4681	40.6779	46.6543	42.9617	46.7334	45.7052	46.7013	48.7433	46.7323	50.9973	46.7019	53.6627	46.6737	56.4498	46.5722	59.0875	46.3955	61.8756	46.2503	65.0378	46.0129	68.2538	45.7109	71.3732	45.4025	75.754	44.8815	79.1243	44.415	83.254	43.8064	86.5632	43.1548
176624200	26.6309	1.94967	4.67861e-08		31.6034	45.883	32.9099	46.0811	34.4174	46.3343	36.5501	46.43	39.0034	46.4663	40.7124	46.7093	42.9293	46.7737	45.6482	46.7042	48.7749	46.7219	51.0274	46.6966	53.6565	46.6307	56.4368	46.5572	59.0405	46.4333	61.8789	46.2993	65.0225	46.0538	68.2719	45.7711	71.41	45.4537	75.7647	44.8124	79.0951	44.3744	83.2955	43.793	86.5366	43.1036
176824000	26.6274	1.95315	4.68105e-08		31.6001	45.9329	32.8943	46.1583	34.4805	46.3749	36.5785	46.4512	39.0452	46.5086	40.6866	46.7497	42.9362	46.8475	45.7089	46.7532	48.7614	46.7828	51.0326	46.7212	53.6809	46.6824	56.4198	46.568	59.1071	46.4404	61.8584	46.3403	65.053	46.0526	68.3056	45.7846	71.43	45.4841	75.7634	44.8767	79.0717	44.4307	83.2381	43.7919	86.6252	43.2094
177023800	26.6113	1.95591	4.67953e-08		31.6479	46.0254	32.8819	46.2299	34.4513	46.4107	36.6213	46.5363	39.0838	46.6183	40.7349	46.8025	42.9565	46.933	45.7286	46.8736	48.7655	46.8673	51.0747	46.8381	53.6838	46.7355	56.529	46.6549	59.1508	46.4618	61.9551	46.405	65.0935	46.1377	68.3735	45.8132	71.4603	45.5238	75.8508	44.9627	79.2168	44.533	83.3834	43.8447	86.639	43.2492
177223600	26.6752	1.95551	4.68454e-08		31.61	46.1018	32.9164	46.2662	34.4511	46.4651	36.5947	46.5601	39.0635	46.6596	40.6905	46.8737	42.9461	46.9931	45.763	46.9124	48.8012	46.8828	51.0083	46.8959	53.7668	46.8208	56.4789	46.7317	59.1085	46.6367	61.9396	46.4528	65.0858	46.2421	68.3165	45.844	71.5067	45.6296	75.749	45.0442	79.1344	44.6525	83.3028	43.9135	86.67	43.3203
177423400	26.6363	1.9588	4.6803e-08		31.6646	46.125	32.9626	46.391	34.4883	46.5214	36.6254	46.6408	39.1121	46.7467	40.663	46.9599	42.9579	47.0166	45.7439	46.9623	48.8345	46.9409	51.0502	46.9342	53.7588	46.9138	56.5678	46.7525	59.2215	46.6841	62.0414	46.4948	65.2012	46.2141	68.3829	45.9349	71.532	45.6788	75.8182	45.1013	79.2533	44.7117	83.3411	44.0371	86.6012	43.3169
177623200	26.6482	1.96102	4.68243e-08		31.6597	46.2019	32.9127	46.4032	34.4883	46.6483	36.6081	46.7178	39.0858	46.7487	40.7101	46.9742	42.9708	47.0875	45.7623	47.0095	48.7721	47.0303	51.0479	47.0007	53.7071	46.9359	56.5249	46.8253	59.2366	46.6672	61.9887	46.4828	65.12	46.2427	68.3873	46.0457	71.5145	45.7403	75.8771	45.2181	79.2627	44.6969	83.4153	44.0912	86.7568	43.4762
177823000	26.6847	1.96329	4.68899e-08		31.6665	46.2428	32.9545	46.4753	34.479	46.6561	36.6011	46.8041	39.1191	46.8248	40.7202	47.1055	42.9691	47.1692	45.8139	47.0639	48.8194	47.0903	51.0673	47.0489	53.7454	47.0246	56.5406	46.9498	59.1555	46.714	61.9459	46.6441	65.1616	46.3768	68.3658	46.0952	71.5895	45.8508	75.8808	45.1425	79.2122	44.7214	83.3612	44.1243	86.7576	43.5432
178022800	26.6621	1.96576	4.68564e-08		31.6101	46.3367	32.9452	46.5306	34.4903	46.7255	36.645	46.8611	39.1228	46.9058	40.7476	47.1611	43.0026	47.2428	45.7931	47.1835	48.8318	47.1454	51.089	47.1415	53.8133	47.0478	56.5721	46.9296	59.2553	46.7644	62.0224	46.6505	65.2638	46.4411	68.4679	46.1023	71.6314	45.9012	75.9316	45.302	79.2692	44.8239	83.4871	44.1361	86.6647	43.5677
178222600	26.6998	1.96508	4.6854e-08		31.6537	46.376	32.9335	46.556	34.534	46.7306	36.6605	46.8316	39.1125	46.9285	40.7484	47.1906	42.9938	47.2339	45.7677	47.1699	48.8617	47.1322	51.0926	47.1883	53.7485	47.1426	56.4954	47.0454	59.2573	46.8501	61.9989	46.6793	65.2011	46.4696	68.3806	46.2153	71.5609	45.8611	75.9454	45.2783	79.2397	44.7783	83.3963	44.1402	86.8269	43.6295
178422400	26.6886	1.96606	4.6805e-08		31.6616	46.45	32.9683	46.6263	34.562	46.8596	36.6335	46.9236	39.1208	47.0079	40.7806	47.2211	43.0356	47.3161	45.88	47.2055	48.8967	47.2291	51.1459	47.2425	53.8033	47.1782	56.5277	47.049	59.2604	46.8613	62.0768	46.7853	65.1982	46.4757	68.4952	46.2217	71.6008	45.9783	76.0158	45.3914	79.3225	44.8543	83.4494	44.1931	86.8395	43.5954
178622200	26.7652	1.96538	4.68707e-08		31.7021	46.465	32.9992	46.6349	34.5692	46.8784	36.7205	46.9756	39.1697	47.0519	40.8018	47.2646	43.0883	47.393	45.8495	47.3011	48.9032	47.3114	51.173	47.2632	53.8312	47.1937	56.6331	47.0887	59.2552	46.938	62.0603	46.7266	65.2701	46.5028	68.4421	46.266	71.7653	45.9194	76.0517	45.3292	79.2493	44.871	83.4384	44.1846	86.7454	43.6498
178822000	26.7128	1.97214	4.68873e-08		31.7017	46.5475	33.0014	46.7183	34.6135	46.9408	36.6672	47.0507	39.1518	47.0986	40.7497	47.3509	43.0962	47.411	45.8544	47.2984	48.9464	47.2728	51.1778	47.3202	53.8595	47.2106	56.6783	47.1381	59.2813	47.0277	62.1042	46.8014	65.2677	46.5442	68.4851	46.2785	71.6566	45.9985	76.0439	45.3345	79.3706	44.9142	83.5495	44.2596	86.7212	43.5886
179021800	26.7546	1.97141	4.68909e-08		31.6514	46.6229	32.967	46.8226	34.5288	47.0052	36.6997	47.1297	39.1558	47.1451	40.8004	47.4722	43.0755	47.5003	45.8718	47.4434	48.9001	47.4168	51.1201	47.4126	53.7753	47.3586	56.6543	47.2837	59.2763	47.1359	62.0938	46.9297	65.2705	46.6695	68.5262	46.3698	71.6506	46.0881	75.9751	45.544	79.2796	45.1068	83.5684	44.4027	86.8408	43.8027
179221600	26.6936	1.97752	4.68767e-08		31.7265	46.6505	33.0002	46.8941	34.6033	47.0613	36.6797	47.1632	39.179	47.1706	40.8017	47.4811	43.1115	47.5568	45.8361	47.5007	48.9243	47.483	51.1693	47.4509	53.8503	47.4151	56.6427	47.2807	59.3072	47.1262	62.1084	46.9248	65.3125	46.7471	68.5113	46.4025	71.6085	46.1593	75.9591	45.517	79.3348	45.1572	83.54	44.3674	86.8609	43.8075
179421400	26.7694	1.97493	4.68959e-08		31.7143	46.7195	32.9749	46.9321	34.5596	47.1379	36.7013	47.2379	39.1492	47.2928	40.7767	47.5624	43.044	47.6098	45.8717	47.5223	48.8808	47.5176	51.136	47.5515	53.853	47.4315	56.6366	47.3822	59.2213	47.2155	62.0844	47.0504	65.2877	46.8115	68.5657	46.464	71.7039	46.1648	76.0546	45.6851	79.3446	45.1497	83.4897	44.462	86.8822	43.8737
179621200	26.8063	1.97489	4.69075e-08		31.7088	46.7897	33.0345	46.9589	34.5916	47.1719	36.7517	47.2437	39.2947	47.3443	40.8336	47.584	43.1337	47.6534	45.9142	47.6215	48.9628	47.591	51.2626	47.5117	53.9513	47.5273	56.6986	47.4034	59.3285	47.2026	62.0919	46.9918	65.3903	46.8023	68.5649	46.517	71.6527	46.1633	76.1463	45.6123	79.405	45.1731	83.5483	44.4605	86.8553	43.8566
179821000	26.7815	1.97771	4.68787e-08		31.744	46.7881	33.0224	47.0358	34.6182	47.208	36.7141	47.3426	39.1614	47.4243	40.8534	47.635	43.1217	47.7481	45.9004	47.6488	48.9445	47.6179	51.2091	47.6131	53.9033	47.5258	56.7144	47.4494	59.3485	47.2724	62.1518	47.1408	65.3319	46.8704	68.6185	46.5554	71.7024	46.2937	76.0949	45.6675	79.3659	45.1839	83.5731	44.4643	86.8471	43.87
180020800	26.8173	1.97931	4.69274e-08		31.7437	46.8528	33.0813	47.0652	34.6162	47.2809	36.7541	47.3685	39.2142	47.3664	40.8238	47.6773	43.1108	47.7213	45.9298	47.6568	48.9672	47.6305	51.1953	47.6222	53.8682	47.5881	56.6846	47.4258	59.335	47.2186	62.1892	47.1099	65.2951	46.8761	68.5671	46.6006	71.6347	46.2665	76.0524	45.716	79.3648	45.234	83.5214	44.5369	86.8045	43.928
180220600	26.8301	1.97843	4.68771e-08		31.7793	46.9254	33.0437	47.0747	34.6245	47.3158	36.7822	47.4446	39.2258	47.5034	40.8612	47.739	43.1264	47.7981	45.8877	47.7159	48.9496	47.7022	51.248	47.6841	53.8873	47.642	56.7153	47.5309	59.3542	47.3645	62.095	47.1497	65.329	46.9529	68.5956	46.617	71.7079	46.3727	76.0834	45.7328	79.3417	45.3036	83.49	44.6535	86.8838	43.9786
180420400	26.8028	1.98324	4.68911e-08		31.7277	46.9737	33.0484	47.1656	34.6365	47.3367	36.7148	47.4336	39.2685	47.5004	40.87	47.7897	43.1615	47.8525	45.9591	47.7913	48.9236	47.7577	51.3079	47.7337	53.8979	47.6793	56.7599	47.5348	59.3315	47.3433	62.1456	47.199	65.3137	46.9549	68.6317	46.7347	71.7462	46.3875	76.0501	45.7826	79.3665	45.3027	83.5425	44.6254	86.8289	44.0204
180620200	26.8125	1.98841	4.69782e-08		31.7809	47.0199	33.0913	47.2047	34.6337	47.4597	36.7825	47.5455	39.2536	47.5695	40.9094	47.8469	43.115	47.9194	45.9487	47.7886	48.945	47.8002	51.2834	47.8186	53.9558	47.7546	56.6899	47.6689	59.3875	47.4798	62.1444	47.2305	65.3063	47.0235	68.5911	46.7659	71.7022	46.4086	76.0737	45.7417	79.3508	45.3865	83.5642	44.6416	86.8075	44.0586
180820000	26.8401	1.98697	4.69406e-08		31.7366	47.1164	33.0862	47.3006	34.6427	47.4743	36.7834	47.6278	39.2649	47.6049	40.8899	47.9205	43.1487	48.0138	45.9383	47.9009	49.0397	47.8948	51.313	47.9163	53.8695	47.815	56.7386	47.7468	59.4461	47.5443	62.1392	47.437	65.3977	47.0911	68.5875	46.8603	71.7299	46.5363	76.0747	45.8598	79.4786	45.4476	83.5252	44.7265	86.8679	44.1375
181019800	26.855	1.98662	4.69066e-08		31.7398	47.1412	33.0765	47.3071	34.6475	47.5059	36.7747	47.6528	39.2449	47.7138	40.8959	47.9566	43.1893	48.0081	45.9444	47.9441	48.9981	47.9151	51.2527	47.866	53.9363	47.8664	56.7806	47.7494	59.4254	47.6196	62.235	47.4415	65.2984	47.1377	68.5951	46.7751	71.7122	46.6426	76.0602	45.9809	79.3492	45.5157	83.524	44.8539	86.7911	44.2619
181219600	26.8149	1.9932	4.69398e-08		31.7711	47.1774	33.0622	47.3868	34.6542	47.5446	36.7657	47.6735	39.2533	47.7506	40.8682	48.0037	43.1643	48.036	45.9673	47.9807	48.9709	47.9876	51.2626	47.9514	53.9237	47.892	56.738	47.782	59.3717	47.6186	62.1493	47.4803	65.3171	47.1958	68.5995	46.9704	71.6126	46.6036	75.9957	45.9841	79.3278	45.6041	83.5603	44.9153	86.7233	44.286
181419400	26.8473	1.99345	4.69508e-08		31.7686	47.1977	33.0736	47.378	34.66	47.5993	36.7904	47.736	39.2624	47.7923	40.8412	47.9979	43.187	48.1014	45.9345	48.0312	48.931	48.0262	51.2541	47.996	53.9652	47.9258	56.6951	47.8115	59.3901	47.6701	62.1162	47.4447	65.3188	47.3271	68.5429	46.9536	71.7096	46.5774	76.0611	46.0509	79.3838	45.5818	83.5042	44.9659	86.7312	44.2984
181619200	26.8479	1.99562	4.6951e-08		31.7288	47.2727	33.0737	47.4725	34.6294	47.678	36.7839	47.8195	39.2452	47.8378	40.8472	48.1351	43.1475	48.2156	45.9219	48.095	48.9594	48.1053	51.2391	48.0982	53.9177	48.052	56.6686	47.9105	59.3783	47.7517	62.0846	47.5238	65.2865	47.3454	68.5337	46.9667	71.7253	46.6958	75.9646	46.1499	79.3946	45.7148	83.3889	44.9854	86.778	44.5108
181819000	26.8185	2.00041	4.69607e-08		31.7975	47.3312	33.0528	47.5228	34.6392	47.7062	36.7902	47.8383	39.2763	47.8937	40.8594	48.1061	43.1567	48.2569	45.9419	48.1302	48.9944	48.0701	51.2799	48.1104	53.9168	48.0576	56.6789	47.976	59.3715	47.7968	62.1032	47.5685	65.277	47.3028	68.5595	47.0401	71.6788	46.7352	76.0547	46.2071	79.3204	45.6939	83.4875	45.0585	86.8087	44.4643
182018800	26.8533	1.99831	4.69208e-08		31.7287	47.3971	33.0485	47.552	34.5815	47.7503	36.7387	47.8428	39.2402	47.9852	40.822	48.218	43.1351	48.3054	45.8659	48.2021	48.9934	48.2451	51.2267	48.1756	53.8571	48.1018	56.6434	48.048	59.311	47.8637	62.0876	47.676	65.3061	47.4949	68.5224	47.1832	71.6442	46.9516	75.9427	46.2796	79.2759	45.8657	83.4062	45.2241	86.7837	44.5585
182218600	26.8625	2.00184	4.69682e-08		31.7673	47.4168	33.0543	47.619	34.6245	47.8027	36.7435	47.9145	39.2652	48.0266	40.8272	48.1904	43.1133	48.2934	45.9249	48.2166	49.0189	48.24	51.2628	48.2129	53.9174	48.1525	56.637	48.0827	59.268	47.8787	62.0908	47.7499	65.3002	47.4477	68.5617	47.1631	71.6928	46.9398	75.9595	46.3189	79.25	45.8577	83.4214	45.2739	86.7729	44.6257
182418400	26.844	2.00606	4.69833e-08		31.7946	47.5021	33.0821	47.6708	34.6737	47.9209	36.7591	48.0422	39.2625	48.0321	40.8719	48.307	43.1352	48.3779	45.9378	48.3068	49.0237	48.2672	51.2853	48.3519	53.9306	48.2355	56.715	48.1717	59.3379	48.039	62.1622	47.804	65.2704	47.5973	68.5822	47.3048	71.6331	46.9972	75.9927	46.4114	79.3408	45.9416	83.4953	45.3003	86.8085	44.7045
182618200	26.8952	2.00432	4.69805e-08		31.7355	47.6	33.0539	47.7114	34.5949	47.9439	36.7745	48.0794	39.2285	48.1143	40.8554	48.4309	43.1576	48.4862	45.9217	48.3642	48.9916	48.3882	51.2467	48.3968	53.8922	48.3384	56.6383	48.2687	59.3099	48.0817	62.0822	47.9574	65.2601	47.6739	68.5053	47.4738	71.6503	47.1262	75.9403	46.6032	79.2753	46.1055	83.4374	45.3763	86.7074	44.8431
182818000	26.8925	2.00547	4.69513e-08		31.7873	47.6663	33.0623	47.7773	34.6062	47.9991	36.7872	48.112	39.1908	48.2109	40.8353	48.4632	43.1388	48.5213	45.8933	48.4008	49.0029	48.4671	51.2303	48.4683	53.8954	48.3926	56.7008	48.3775	59.3762	48.2201	62.101	47.9425	65.2216	47.7301	68.4924	47.4559	71.5996	47.1856	75.9368	46.6202	79.2719	46.127	83.3923	45.5846	86.7028	45.0102
183017800	26.8831	2.00831	4.69501e-08		31.8051	47.7093	33.0097	47.852	34.5869	48.0693	36.7344	48.1484	39.1744	48.2634	40.9056	48.4651	43.0922	48.6103	45.9189	48.507	48.9746	48.5072	51.2307	48.5064	53.9006	48.5035	56.6827	48.3304	59.3792	48.1396	62.1502	48.0206	65.2402	47.8246	68.4493	47.5728	71.6384	47.2115	75.9614	46.6927	79.2656	46.2376	83.354	45.638	86.7728	45.0903
183217600	26.8714	2.0133	4.6995e-08		31.7432	47.768	33.0387	47.9361	34.596	48.1687	36.7511	48.3113	39.1862	48.3859	40.8109	48.593	43.0451	48.632	45.8955	48.6087	48.9295	48.6042	51.2156	48.5869	53.8451	48.6394	56.6805	48.4523	59.2773	48.3104	62.0715	48.179	65.228	47.9757	68.5317	47.6937	71.6443	47.4244	75.9571	46.8438	79.2964	46.4445	83.475	45.7967	86.6788	45.1752
183417400	26.8748	2.01453	4.69784e-08		31.7574	47.8301	33.0305	48.0147	34.5934	48.1948	36.6916	48.3641	39.2307	48.4117	40.8006	48.6787	43.0895	48.7421	45.8608	48.6637	48.9241	48.7112	51.1615	48.6475	53.9074	48.6806	56.6372	48.6109	59.3148	48.3946	62.0707	48.2638	65.259	48.1006	68.5301	47.7929	71.6073	47.4567	75.9932	46.9337	79.3316	46.5093	83.4652	45.9726	86.7806	45.2401
183617200	26.8826	2.01731	4.70058e-08		31.7624	47.9111	33.03	48.1012	34.5826	48.2701	36.7162	48.3981	39.2226	48.4318	40.8148	48.659	43.0911	48.7988	45.9448	48.6744	48.9513	48.7535	51.2183	48.7393	53.9217	48.7657	56.663	48.6238	59.3141	48.4502	62.0678	48.3482	65.3268	48.1095	68.5772	47.8737	71.7234	47.5333	75.9789	46.9462	79.3334	46.5428	83.5561	45.8776	86.8739	45.4218
183817000	26.9015	2.01773	4.69974e-08		31.747	47.9739	33.0266	48.0922	34.5636	48.3223	36.7404	48.4563	39.2057	48.5531	40.8348	48.7864	43.112	48.8605	45.8986	48.7941	48.9388	48.8111	51.2586	48.8333	53.855	48.789	56.7681	48.6377	59.3431	48.5179	62.1142	48.4543	65.3121	48.2073	68.58	47.9188	71.683	47.706	76.0037	47.0431	79.4076	46.7006	83.5469	46.0684	86.795	45.4451
184016800	26.8696	2.02322	4.70184e-08		31.6947	48.0202	33.0217	48.1812	34.5673	48.4375	36.69	48.5631	39.1926	48.6133	40.7836	48.9081	43.0751	48.9757	45.8185	48.8532	48.9192	48.9229	51.2195	48.9642	53.936	48.9047	56.6252	48.8024	59.3879	48.6805	62.0595	48.5351	65.2733	48.2952	68.5285	47.9771	71.6836	47.8474	76.017	47.1701	79.4004	46.8224	83.5549	46.2129	86.8361	45.6783
184216600	26.8769	2.02257	4.69651e-08		31.7399	48.1075	32.9918	48.2963	34.5774	48.5075	36.6877	48.6954	39.2219	48.7012	40.7935	48.9408	43.075	49.0439	45.8796	48.9599	48.9199	49.0112	51.2286	49.0288	53.8762	48.9884	56.7266	48.9131	59.3261	48.6911	62.0839	48.6437	65.3073	48.3768	68.5729	48.0872	71.7148	47.8703	76.0613	47.3492	79.3576	46.8946	83.6707	46.2726	87.0107	45.6846
184416400	26.8927	2.02421	4.69796e-08		31.7294	48.161	32.9797	48.3319	34.5385	48.5274	36.7067	48.6826	39.1426	48.7501	40.7681	49.0492	43.0953	49.0859	45.9027	49.0296	48.9276	49.0444	51.2048	49.1448	53.8841	49.0644	56.7092	48.9619	59.3204	48.8422	62.1328	48.7153	65.3588	48.5198	68.6414	48.2212	71.681	47.9032	76.0639	47.2973	79.4209	47.0053	83.5409	46.4304	86.9006	45.8692
184616200	26.9459	2.02319	4.69979e-08		31.7737	48.2413	32.9818	48.4195	34.5736	48.6194	36.7274	48.7866	39.2007	48.8335	40.8279	49.0923	43.1324	49.1715	45.9377	49.1093	48.9702	49.1504	51.2423	49.1389	53.9702	49.1474	56.746	49.0268	59.3983	48.8686	62.203	48.8001	65.38	48.5428	68.6639	48.2518	71.7177	48.0164	76.1482	47.5366	79.4498	47.0831	83.5792	46.4439	87.103	45.9491
184816000	26.8361	2.035	4.70289e-08		31.7195	48.2242	32.9941	48.4519	34.5611	48.6837	36.7192	48.7678	39.2163	48.8306	40.8413	49.1531	43.1496	49.2032	45.9178	49.1121	48.9605	49.1853	51.3067	49.1733	53.9724	49.1804	56.7448	49.0891	59.3308	48.9157	62.1705	48.8295	65.415	48.5686	68.62	48.3678	71.822	48.0718	76.1876	47.5442	79.4661	47.1508	83.6841	46.4979	87.0195	45.959
185015800	26.9122	2.03028	4.7002e-08		31.717	48.3598	32.9777	48.5655	34.5155	48.8137	36.6794	48.9093	39.2195	48.9846	40.8148	49.2621	43.1082	49.4033	45.9025	49.2377	49.0127	49.3071	51.3134	49.3378	53.9647	49.3693	56.6964	49.2667	59.3761	49.1095	62.2206	48.9903	65.375	48.7831	68.6743	48.541	71.8036	48.2657	76.1633	47.695	79.532	47.3245	83.678	46.7804	87.1657	46.1589
185215600	26.8599	2.03677	4.70097e-08		31.7678	48.4135	33.0225	48.5873	34.5975	48.8125	36.7718	48.9501	39.2185	49.0213	40.8658	49.2614	43.1677	49.4012	45.9389	49.2955	49.0009	49.2982	51.3546	49.3656	54.0369	49.3661	56.8286	49.2016	59.4355	49.0996	62.2532	48.9723	65.499	48.8067	68.7485	48.5041	71.8995	48.3102	76.2518	47.7002	79.5902	47.3206	83.883	46.5675	87.2131	46.1224
185415400	26.922	2.03421	4.70087e-08		31.7534	48.4478	32.9948	48.698	34.6197	48.9006	36.7586	49.0474	39.2667	49.0767	40.8523	49.404	43.0919	49.4894	45.9851	49.4068	49.0232	49.4472	51.3123	49.4977	54.0061	49.4881	56.7789	49.327	59.4347	49.1977	62.2774	49.0996	65.51	48.8653	68.7219	48.6851	71.9665	48.3417	76.2908	47.808	79.6565	47.4084	83.9043	46.8619	87.2613	46.243
185615200	26.9103	2.03943	4.70581e-08		31.7871	48.5977	33.0515	48.7443	34.6089	49.0465	36.795	49.1063	39.2265	49.2433	40.8648	49.4906	43.185	49.6132	45.976	49.4896	49.0703	49.5613	51.3259	49.6065	54.0292	49.5893	56.9087	49.5099	59.5567	49.3509	62.2836	49.2095	65.5163	48.9786	68.8374	48.6867	72.0403	48.4991	76.3237	47.9478	79.7063	47.5978	83.9804	46.9226	87.2852	46.321
185815000	26.8998	2.04087	4.70223e-08		31.7622	48.6209	33.0697	48.8396	34.6119	49.029	36.7557	49.1534	39.271	49.2351	40.8379	49.5433	43.1812	49.6262	46.0034	49.5975	49.0553	49.6055	51.3998	49.5909	54.0716	49.6339	56.8457	49.555	59.504	49.364	62.2825	49.2878	65.5784	49.0712	68.8083	48.7764	71.9799	48.5187	76.2641	48.0645	79.774	47.6735	83.9446	46.9906	87.3816	46.375
186014800	26.9101	2.04228	4.70221e-08		31.7777	48.6984	33.0166	48.8999	34.576	49.1251	36.7572	49.2756	39.2967	49.3066	40.8875	49.6294	43.1764	49.7029	45.9462	49.6771	49.0714	49.6634	51.3321	49.7039	54.1249	49.6751	56.9382	49.6196	59.5634	49.4946	62.2694	49.3464	65.6055	49.1869	68.8527	48.8948	72.0198	48.643	76.4306	48.0998	79.8169	47.6399	84.0026	46.9281	87.244	46.5665
186214600	26.8672	2.04735	4.70133e-08		31.7858	48.7205	33.0803	48.9746	34.6353	49.1645	36.7936	49.2761	39.2918	49.4234	40.9588	49.6367	43.2164	49.8053	46.0289	49.7584	49.1046	49.7238	51.4752	49.7234	54.1657	49.7168	56.9305	49.731	59.6199	49.5395	62.4368	49.3916	65.6394	49.2396	68.9325	48.9997	72.0662	48.6002	76.5064	48.0737	79.9111	47.6345	83.9968	47.1199	87.4745	46.5535
186414400	26.871	2.05005	4.70315e-08		31.7771	48.8211	33.0641	49.0744	34.5894	49.2451	36.734	49.3867	39.3045	49.4426	40.9146	49.7129	43.1913	49.8788	45.9869	49.7755	49.1147	49.8177	51.3615	49.856	54.1271	49.8381	56.9564	49.7543	59.5935	49.5508	62.3838	49.5345	65.5981	49.2957	68.9391	49.0472	72.1048	48.7583	76.4589	48.2111	79.8654	47.7376	84.1326	47.1701	87.4859	46.6447
186614200	26.8808	2.05214	4.70463e-08		31.8304	48.9216	33.0571	49.1447	34.6748	49.3066	36.7941	49.477	39.2818	49.5581	40.9449	49.8203	43.2324	49.9545	46.0211	49.8514	49.1108	49.9051	51.4652	49.9625	54.1328	49.9049	57.0431	49.8374	59.6649	49.7336	62.4461	49.5336	65.6973	49.3815	69.0212	49.036	72.2041	48.7916	76.5727	48.2937	79.9836	47.8525	84.1755	47.3159	87.571	46.7116
186814000	26.8854	2.05527	4.70756e-08		31.8434	48.9153	33.0704	49.1623	34.676	49.4053	36.8162	49.5239	39.3026	49.5962	40.9195	49.8758	43.2819	49.9884	46.0533	49.9082	49.1721	49.9332	51.4511	50.0104	54.176	49.9359	56.9867	49.8897	59.6435	49.7746	62.4958	49.5737	65.7189	49.4711	69.0032	49.2354	72.1723	48.8843	76.5417	48.3612	79.9686	47.9522	84.2208	47.2123	87.5007	46.7411
187013800	26.803	2.06397	4.70797e-08		31.8004	49.0402	33.049	49.2563	34.6245	49.5068	36.8381	49.6178	39.3437	49.6989	40.9211	49.9521	43.2455	50.1118	46.1166	50.026	49.1478	50.0812	51.5109	50.0981	54.2299	50.055	57.0423	49.9606	59.7058	49.8334	62.4815	49.7587	65.7413	49.5604	69.0944	49.1935	72.2579	49.0134	76.6203	48.4759	80.0144	47.9994	84.2166	47.3972	87.6827	46.8614
187213600	26.8822	2.062	4.71235e-08		31.7889	49.1013	33.1085	49.3371	34.6396	49.5635	36.8119	49.6628	39.3325	49.8128	40.9938	50.0219	43.3391	50.134	46.08	50.1208	49.2375	50.1251	51.5428	50.1413	54.205	50.1353	57.0515	50.0579	59.7101	49.9067	62.5131	49.7879	65.7404	49.6167	69.059	49.3629	72.3144	49.0576	76.7303	48.5514	80.0286	48.021	84.2788	47.5283	87.6569	46.9616
187413400	26.8564	2.0646	4.70872e-08		31.7953	49.1517	33.0853	49.331	34.682	49.5767	36.8174	49.7687	39.3603	49.8281	40.9551	50.0617	43.2942	50.245	46.106	50.1663	49.2873	50.1524	51.5731	50.1866	54.2843	50.1853	57.0147	50.1473	59.7249	49.9393	62.5535	49.8674	65.8085	49.7068	69.0734	49.4425	72.3053	49.0912	76.7062	48.6533	80.1895	48.2282	84.3453	47.5594	87.8239	46.9654
187613200	26.8091	2.07227	4.71287e-08		31.8665	49.2194	33.095	49.4323	34.6735	49.6136	36.8709	49.7899	39.3737	49.8655	41.0098	50.1484	43.3278	50.2626	46.0813	50.158	49.2151	50.1572	51.5945	50.2999	54.2435	50.2482	57.1162	50.1357	59.7679	50.0289	62.6342	49.9336	65.7952	49.7219	69.1465	49.4214	72.2994	49.1483	76.694	48.5688	80.1795	48.2707	84.3425	47.6026	87.77	47.1233
187813000	26.8302	2.07392	4.7153e-08		31.8547	49.2872	33.1182	49.5296	34.7194	49.7392	36.8829	49.8903	39.3347	49.9274	41.0392	50.2173	43.3289	50.388	46.1675	50.2843	49.2612	50.3148	51.5901	50.3281	54.3096	50.2815	57.1692	50.2276	59.7734	50.092	62.6014	49.9312	65.9401	49.7581	69.2287	49.4765	72.3488	49.2882	76.742	48.6209	80.2528	48.2124	84.4459	47.6516	87.8597	47.0806
188012800	26.8109	2.0799	4.72049e-08		31.8669	49.3335	33.1255	49.6111	34.6856	49.864	36.8741	49.9802	39.4502	50.0935	41.0659	50.3368	43.3598	50.4119	46.1806	50.3685	49.2755	50.4014	51.5658	50.4189	54.3557	50.3687	57.212	50.2913	59.8753	50.188	62.6067	50.0534	65.9418	49.8449	69.2481	49.5819	72.4163	49.3816	76.8719	48.8082	80.22	48.3765	84.556	47.6962	87.9637	47.1398
188212600	26.795	2.08069	4.71447e-08		31.8455	49.4817	33.1174	49.6477	34.7117	49.8558	36.9015	50.0309	39.431	50.0916	41.0093	50.4229	43.3327	50.4922	46.152	50.459	49.2913	50.4959	51.6238	50.5793	54.3803	50.4514	57.0833	50.438	59.8254	50.2768	62.6635	50.1001	65.8912	50.0066	69.3377	49.7233	72.4037	49.4178	76.9469	48.9908	80.3288	48.5348	84.6929	47.7919	87.9933	47.2024
188412400	26.8294	2.08268	4.72003e-08		31.8653	49.4768	33.1184	49.7071	34.6861	49.9131	36.8897	50.1064	39.4209	50.1596	41.0339	50.487	43.3411	50.5589	46.1946	50.5415	49.2938	50.4882	51.5877	50.5302	54.3844	50.504	57.193	50.4699	59.887	50.3704	62.6258	50.1804	65.9084	50.0701	69.2771	49.7656	72.52	49.5134	76.8828	48.9715	80.3062	48.5945	84.6027	47.9549	88.0255	47.3363
188612200	26.7792	2.0892	4.72093e-08		31.8836	49.6067	33.1483	49.7998	34.744	50.0453	36.9351	50.1474	39.4288	50.2642	41.0408	50.5279	43.3974	50.6499	46.2573	50.5775	49.3064	50.6364	51.6814	50.6474	54.4077	50.5801	57.2062	50.5351	59.9473	50.4222	62.7766	50.3116	65.9779	50.0893	69.276	49.7904	72.5178	49.5566	77.027	48.9743	80.4203	48.5932	84.6455	47.8941	88.1663	47.4038
188812000	26.8056	2.09055	4.72364e-08		31.8158	49.6493	33.1508	49.8757	34.7334	50.0673	36.8851	50.2302	39.3868	50.3302	41.0331	50.599	43.3878	50.6699	46.1539	50.6385	49.3142	50.6828	51.6641	50.7096	54.3902	50.6905	57.2526	50.5771	59.9357	50.5108	62.7861	50.3374	66.0177	50.1461	69.4191	49.9514	72.5646	49.6308	76.9903	49.0496	80.4512	48.7184	84.696	48.0163	88.0913	47.4379
189011800	26.8175	2.09269	4.72558e-08		31.8716	49.6841	33.1498	49.9764	34.7386	50.1328	36.9246	50.3103	39.4744	50.448	41.0891	50.6973	43.4674	50.7284	46.2282	50.7099	49.3797	50.7318	51.7298	50.8448	54.4278	50.7588	57.2336	50.683	59.9265	50.5725	62.7537	50.4629	66.1383	50.2225	69.3975	49.9661	72.5496	49.7129	77.0455	49.2336	80.4986	48.7784	84.8279	48.0731	88.2408	47.666
189211600	26.8168	2.09542	4.72661e-08		31.9191	49.7699	33.1626	49.9745	34.8092	50.2087	36.9267	50.328	39.5096	50.4413	41.113	50.7173	43.4434	50.8166	46.2721	50.798	49.4044	50.8351	51.6757	50.7881	54.5126	50.8056	57.259	50.8247	59.979	50.6476	62.8417	50.5347	66.057	50.2744	69.4162	50.0274	72.5973	49.7626	77.1706	49.2807	80.4585	48.76	84.838	48.1249	88.1838	47.5343
189411400	26.7937	2.09974	4.7273e-08		31.9343	49.7902	33.191	50.0305	34.7279	50.2361	36.9352	50.3897	39.4715	50.4385	41.1056	50.7312	43.442	50.8185	46.2871	50.8081	49.4216	50.8067	51.7088	50.9013	54.5086	50.8578	57.2721	50.7843	60.035	50.6126	62.9383	50.5106	66.1338	50.2872	69.4899	50.0371	72.7044	49.8081	77.1319	49.3273	80.5851	48.8143	84.8746	48.1388	88.3929	47.5604
189611200	26.8691	2.09802	4.73172e-08		31.9134	49.8785	33.2364	50.0909	34.8068	50.3602	36.9881	50.4774	39.5294	50.5688	41.1359	50.871	43.4752	50.9849	46.3378	50.9014	49.4478	51.0025	51.7934	50.9614	54.569	50.8736	57.3715	50.8548	60.0997	50.73	62.9291	50.6248	66.1895	50.3459	69.5189	50.1857	72.8007	49.8591	77.2422	49.3433	80.6838	48.8587	84.8732	48.2603	88.4601	47.5693
189811000	26.8273	2.10488	4.73481e-08		31.9584	49.9678	33.2341	50.2278	34.761	50.4629	36.9918	50.5693	39.5582	50.6398	41.141	50.9327	43.5356	51.0019	46.3146	51.0036	49.5113	51.0349	51.8143	50.9833	54.5693	51.057	57.4001	50.9382	60.1149	50.7846	62.9806	50.6884	66.2133	50.4864	69.5222	50.2149	72.7342	49.995	77.1503	49.4224	80.6119	49.017	84.9393	48.3173	88.4797	47.6431
190010800	26.7878	2.11134	4.73736e-08		31.9452	50.045	33.2507	50.2474	34.7905	50.5279	37.0137	50.6305	39.5166	50.6943	41.1673	50.9778	43.5231	51.1388	46.2977	51.0688	49.4397	51.1062	51.8032	51.0751	54.5336	51.0455	57.3651	50.9439	60.0595	50.8335	62.9463	50.7093	66.1997	50.5829	69.5495	50.2765	72.7692	49.9954	77.1959	49.4257	80.7188	49.0159	85.0373	48.3972	88.4274	47.7452
190210600	26.7953	2.1126	4.73655e-08		31.9743	50.131	33.238	50.34	34.7691	50.626	37.0349	50.7602	39.4797	50.8229	41.1782	51.1119	43.4639	51.2022	46.3442	51.128	49.487	51.1721	51.8066	51.2485	54.5781	51.136	57.4222	51.1553	60.085	50.9262	63.019	50.849	66.318	50.6049	69.5982	50.3702	72.8481	50.0635	77.3111	49.6304	80.7938	49.2207	85.0376	48.4799	88.5746	47.9002
190410400	26.7911	2.11271	4.73107e-08		31.9419	50.1505	33.2143	50.396	34.7999	50.6482	36.995	50.734	39.5125	50.8777	41.1576	51.1466	43.5533	51.2315	46.3592	51.1902	49.4827	51.2031	51.8963	51.2669	54.5577	51.2337	57.4342	51.1807	60.133	51.0244	63.0206	50.9362	66.2885	50.672	69.5861	50.4447	72.8741	50.2367	77.3837	49.6335	80.7858	49.1514	85.093	48.5925	88.5384	47.9268
190610200	26.7614	2.12275	4.74332e-08		31.9666	50.2318	33.2715	50.407	34.8279	50.6702	36.9926	50.7989	39.6075	50.9193	41.1895	51.2368	43.5484	51.3482	46.3794	51.2295	49.5121	51.2373	51.8532	51.3149	54.623	51.2434	57.4497	51.1909	60.2365	51.0247	63.0663	50.9403	66.3635	50.7388	69.6812	50.5029	72.8708	50.1553	77.3826	49.6737	80.8585	49.2269	85.2284	48.526	88.6589	47.8772
190810000	26.7888	2.12014	4.73737e-08		31.9393	50.2839	33.2116	50.5637	34.8085	50.7574	37.0078	50.9165	39.5648	51.0452	41.1699	51.3129	43.5711	51.3944	46.3767	51.3537	49.4882	51.3777	51.9211	51.4267	54.5848	51.4461	57.4831	51.3457	60.1931	51.2046	63.0133	51.0401	66.3986	50.9206	69.7303	50.6133	72.8751	50.3616	77.4438	49.8645	80.8965	49.3727	85.1516	48.6457	88.6399	48.1194
191009800	26.8478	2.11983	4.74212e-08		31.9756	50.3556	33.2306	50.6254	34.8785	50.8357	37.03	50.9571	39.5603	51.0774	41.2324	51.3232	43.577	51.4514	46.3727	51.3782	49.5956	51.426	51.8867	51.4834	54.6143	51.3947	57.4782	51.293	60.2336	51.2487	63.0614	51.0498	66.3597	50.9412	69.7355	50.693	72.9219	50.3375	77.4092	49.8611	80.7792	49.4068	85.2413	48.6571	88.7029	48.0886
191209600	26.7843	2.12943	4.74739e-08		32.0093	50.4254	33.2922	50.6771	34.9182	50.8843	37.069	51.1012	39.5727	51.119	41.2425	51.4069	43.5326	51.5215	46.5204	51.446	49.5525	51.4572	51.9038	51.5115	54.6211	51.5188	57.5873	51.4801	60.26	51.2679	63.1307	51.141	66.4789	50.9515	69.811	50.6776	73.05	50.4485	77.5302	49.8726	80.9355	49.3869	85.2755	48.8182	88.8001	48.1555
191409400	26.8321	2.12752	4.74662e-08		31.9557	50.5114	33.2464	50.7221	34.8524	50.9855	37.0313	51.1411	39.5956	51.2169	41.2705	51.5284	43.5727	51.6295	46.465	51.5419	49.5778	51.6319	51.9542	51.6628	54.752	51.5811	57.6157	51.568	60.347	51.4087	63.1207	51.3158	66.4959	51.0542	69.775	50.7973	73.0019	50.4854	77.5291	50.0393	80.879	49.5862	85.283	48.8906	88.7857	48.2317
191609200	26.8519	2.1308	4.75249e-08		31.9488	50.554	33.2997	50.8344	34.8635	51.0517	37.0796	51.1328	39.6123	51.2896	41.2859	51.497	43.5604	51.6427	46.4846	51.5537	49.6433	51.5904	51.9324	51.7158	54.7054	51.6432	57.5984	51.6092	60.2831	51.4178	63.18	51.2773	66.4939	51.1284	69.872	50.8123	73.1304	50.5921	77.5537	49.9669	81.0903	49.5362	85.4274	48.8989	88.7779	48.3892
191809000	26.7898	2.13787	4.75229e-08		32.0486	50.6392	33.2986	50.8495	34.8942	51.1414	37.0971	51.2542	39.6262	51.3434	41.3301	51.6681	43.6344	51.7274	46.5307	51.6649	49.6495	51.6928	52.0653	51.6863	54.8619	51.6793	57.6386	51.6165	60.3463	51.5613	63.1773	51.3927	66.5332	51.2201	69.8688	50.9288	73.1096	50.6093	77.5784	50.0969	81.1821	49.609	85.4845	48.974	88.942	48.4094
192008800	26.782	2.14078	4.75242e-08		32.03	50.7	33.2319	50.8884	34.8816	51.1415	37.0827	51.317	39.6572	51.4108	41.3352	51.7441	43.6128	51.8465	46.5193	51.7234	49.6347	51.7794	51.9632	51.8092	54.7559	51.7285	57.6335	51.7185	60.3956	51.5925	63.212	51.4563	66.5135	51.2713	69.9432	50.9224	73.1767	50.7534	77.6233	50.1412	81.0741	49.7008	85.4021	49.0691	88.8121	48.3772
192208600	26.8722	2.13929	4.76015e-08		31.9812	50.7825	33.3412	51.027	34.8546	51.2483	37.0852	51.4127	39.6615	51.5504	41.3466	51.8266	43.6853	51.8891	46.5435	51.7686	49.6733	51.8971	52.015	51.9528	54.8166	51.8189	57.6522	51.8091	60.458	51.6347	63.2824	51.5189	66.5864	51.3379	70.0134	51.0404	73.1973	50.7684	77.7074	50.1887	81.1986	49.7842	85.4551	49.116	89.0264	48.499
192408400	26.799	2.14556	4.75616e-08		32.03	50.8733	33.3432	51.086	34.9378	51.3255	37.1603	51.4747	39.7099	51.5715	41.3702	51.8705	43.7669	51.9504	46.6044	51.9206	49.7599	51.8965	52.1307	51.9856	54.8816	51.935	57.7749	51.8356	60.4847	51.7067	63.3918	51.5835	66.7168	51.3568	70.0628	51.0788	73.3345	50.8571	77.9058	50.2491	81.3065	49.8938	85.6504	49.217	89.088	48.6038
192608200	26.8342	2.14638	4.75927e-08		32.0384	50.9112	33.3561	51.1687	34.913	51.4141	37.1301	51.5257	39.7236	51.6003	41.3362	51.9545	43.7172	52.0145	46.5972	51.9329	49.7398	52.022	52.0929	52.0247	54.8601	52.0061	57.7197	51.9063	60.4789	51.8301	63.3875	51.6756	66.6818	51.4618	70.0835	51.1868	73.3363	50.9211	77.7988	50.3319	81.3222	49.9119	85.5354	49.1929	89.1158	48.6781
192808000	26.8657	2.14831	4.7642e-08		32.0312	50.9562	33.3542	51.2249	34.9747	51.4216	37.126	51.61	39.6802	51.6627	41.3713	51.9928	43.7227	52.0849	46.568	52.0043	49.7577	52.0483	52.1079	52.1214	54.891	52.0292	57.7829	51.998	60.5451	51.8389	63.3898	51.7522	66.7465	51.4577	70.0523	51.2618	73.2726	50.9085	77.8227	50.3677	81.3707	49.9511	85.7273	49.4098	89.1563	48.5897
193007800	26.9614	2.14068	4.75926e-08		32.045	51.0378	33.3999	51.3048	34.9542	51.5227	37.1846	51.6598	39.7165	51.7639	41.3981	52.0971	43.7494	52.1568	46.6581	52.1312	49.7783	52.1444	52.1546	52.172	54.9233	52.1303	57.8175	52.0502	60.5919	51.9166	63.4643	51.8264	66.7952	51.5788	70.1601	51.3403	73.3968	51.026	77.94	50.4139	81.4057	50.0576	85.7369	49.2858	89.2539	48.7706
193207600	26.9464	2.14746	4.76676e-08		32.0921	51.0678	33.4036	51.3319	35.0399	51.5624	37.1905	51.6974	39.7594	51.8287	41.4661	52.1541	43.8068	52.2383	46.6657	52.1684	49.846	52.1965	52.1746	52.2132	54.9335	52.176	57.8749	52.121	60.6093	52.0213	63.4927	51.8568	66.8099	51.6498	70.1627	51.3047	73.4533	50.9949	77.9775	50.492	81.4294	50.0763	85.8109	49.3648	89.3339	48.6792
193407400	26.9087	2.15294	4.76728e-08		32.0987	51.1638	33.3823	51.42	35.001	51.6473	37.2553	51.7917	39.7674	51.8978	41.4563	52.2116	43.8186	52.2711	46.7083	52.2391	49.8525	52.2525	52.1803	52.2974	55.0502	52.2267	57.9023	52.1815	60.6188	52.0269	63.5747	51.8736	66.8869	51.7076	70.3029	51.3781	73.4761	51.1067	78.0179	50.5124	81.5821	50.0655	85.8981	49.421	89.324	48.7799
193607200	26.9099	2.15399	4.76492e-08		32.0672	51.2581	33.4028	51.5123	35.0284	51.7933	37.2459	51.9127	39.7705	51.999	41.4322	52.2719	43.8239	52.3351	46.7656	52.3019	49.9089	52.3529	52.2767	52.3862	55.0633	52.3364	57.8732	52.2456	60.6619	52.1317	63.5748	52.0206	66.8665	51.7761	70.2989	51.4093	73.492	51.1959	78.0737	50.6494	81.5606	50.182	85.9964	49.486	89.2565	48.9579
193807000	26.9437	2.15351	4.7649e-08		32.1315	51.3021	33.4104	51.5802	35.036	51.7847	37.2415	51.9462	39.8242	52.0462	41.5059	52.3321	43.8634	52.3963	46.7311	52.3693	49.8332	52.4057	52.2712	52.4387	54.9613	52.4083	57.9136	52.3171	60.673	52.2043	63.6255	52.0525	66.9057	51.8502	70.2354	51.4991	73.6367	51.2608	78.1029	50.6101	81.5966	50.1975	85.9272	49.6155	89.4796	48.8975
194006800	26.9518	2.15778	4.77088e-08		32.1458	51.3105	33.4213	51.6091	35.0408	51.882	37.2853	51.9537	39.815	52.0594	41.4786	52.3457	43.8591	52.4848	46.7279	52.4011	49.9202	52.4144	52.2642	52.4606	55.0459	52.4261	57.9196	52.3468	60.6724	52.1666	63.5564	52.1164	66.9432	51.8149	70.3029	51.6243	73.5685	51.295	78.0841	50.7727	81.5909	50.1601	85.9378	49.6197	89.5181	48.9248
194206600	26.9872	2.15649	4.76937e-08		32.1319	51.409	33.4711	51.6893	35.0958	51.9216	37.3042	52.0287	39.8678	52.1311	41.5144	52.4302	43.9176	52.5791	46.7637	52.5029	49.9536	52.5258	52.3359	52.5658	55.0763	52.4819	58.0369	52.4259	60.7052	52.3468	63.6041	52.1891	66.9761	51.9288	70.3101	51.6253	73.5755	51.4149	78.1719	50.7798	81.7143	50.3249	86.0954	49.6427	89.4364	49.0208
194406400	27.0324	2.15829	4.77645e-08		32.1334	51.4569	33.4834	51.7267	35.0455	51.982	37.2982	52.098	39.8833	52.1682	41.5634	52.512	43.8755	52.6252	46.8232	52.53	49.9739	52.5161	52.3036	52.6158	55.1319	52.5606	58.0021	52.4592	60.7266	52.3473	63.6286	52.2179	66.9833	52.0002	70.4312	51.7404	73.666	51.4736	78.2202	50.8724	81.6637	50.2959	86.0666	49.712	89.567	49.0256
194606200	26.9618	2.16411	4.77189e-08		32.179	51.57	33.5547	51.7771	35.1044	52.0207	37.3575	52.2211	39.8945	52.2853	41.5512	52.6118	43.9823	52.6898	46.8405	52.63	50.0314	52.6884	52.36	52.66	55.1554	52.6671	58.075	52.5784	60.8799	52.4992	63.7249	52.3453	67.098	52.1067	70.4348	51.8408	73.7516	51.4087	78.2678	50.8987	81.8075	50.4049	86.1709	49.8551	89.6366	48.9709
194806000	27.0138	2.16464	4.77737e-08		32.2092	51.627	33.4695	51.8642	35.0452	52.1213	37.2602	52.2412	39.9293	52.3129	41.5855	52.6263	43.9106	52.7197	46.8173	52.7136	49.9978	52.7036	52.3427	52.7522	55.1296	52.6576	58.0546	52.6701	60.8892	52.4575	63.7442	52.3863	67.0794	52.1082	70.4188	51.7062	73.6399	51.5471	78.2353	50.9274	81.8157	50.4769	86.1538	49.8084	89.6789	49.1674
195005800	26.9708	2.17145	4.77986e-08		32.1369	51.7476	33.5175	51.9646	35.1118	52.1748	37.385	52.3667	39.9007	52.4079	41.6108	52.6906	43.991	52.8171	46.8473	52.7639	50.0029	52.8259	52.4201	52.8682	55.1923	52.8086	58.1042	52.7867	60.9419	52.6593	63.7651	52.3831	67.1282	52.2265	70.5296	51.8954	73.7755	51.6293	78.3641	51.0728	81.9369	50.5209	86.3073	49.8852	89.7077	49.232
195205600	27.0037	2.17103	4.77989e-08		32.1902	51.7439	33.4982	51.9727	35.0848	52.292	37.3462	52.3856	39.9369	52.5036	41.5573	52.7895	43.9396	52.8753	46.8333	52.8218	50.0556	52.7905	52.4661	52.8752	55.2268	52.8723	58.0993	52.721	60.8908	52.5997	63.7467	52.535	67.1371	52.2556	70.5189	51.965	73.818	51.6736	78.3653	51.0753	81.9503	50.5953	86.2435	49.8828	89.8058	49.3361
195405400	27.0482	2.16891	4.77819e-08		32.2029	51.8549	33.468	52.054	35.1399	52.3245	37.3976	52.4742	39.9608	52.5575	41.6325	52.8972	44.0427	52.9761	46.8335	52.9224	50.0796	52.9072	52.4761	52.8957	55.2542	52.8778	58.1108	52.8436	60.9145	52.7306	63.9662	52.5196	67.169	52.3733	70.5284	52.0592	73.8089	51.6813	78.4198	51.1325	81.9981	50.7158	86.2722	49.9867	89.775	49.3526
195605200	27.0539	2.17291	4.78311e-08		32.2604	51.9015	33.5887	52.1624	35.126	52.3925	37.4583	52.5279	39.9495	52.6513	41.702	52.8985	44.0436	53.0149	46.9243	52.9325	50.1428	52.9344	52.5461	52.9786	55.3734	52.9307	58.23	52.8775	60.9712	52.7357	63.8723	52.6619	67.1939	52.3708	70.7422	52.0697	73.9969	51.7339	78.5199	51.1579	82.0565	50.7096	86.4769	49.9875	89.9411	49.3441
195805000	27.0647	2.17471	4.78412e-08		32.2585	51.9502	33.548	52.2201	35.1817	52.4979	37.4307	52.6313	39.9666	52.7525	41.7023	53.0007	43.9968	53.0918	46.949	53.1016	50.1282	53.0508	52.5712	53.0753	55.36	53.005	58.3466	52.9894	61.0655	52.8436	63.9013	52.7002	67.3095	52.4815	70.6985	52.1588	74.0039	51.865	78.5542	51.299	82.0533	50.7549	86.5482	50.1478	89.9761	49.4472
196004800	27.0784	2.17493	4.78214e-08		32.1831	52.0422	33.5876	52.2914	35.1633	52.5136	37.4057	52.6649	39.9475	52.7633	41.6198	53.038	44.0561	53.1587	46.9327	53.1008	50.15	53.0844	52.5167	53.1019	55.2972	53.1396	58.2352	53.0875	60.9698	52.8554	63.9471	52.773	67.2521	52.5072	70.6805	52.192	74.0516	51.958	78.5088	51.3044	82.1306	50.8239	86.5129	50.1773	90.0245	49.4805
196204600	27.0651	2.18058	4.78732e-08		32.2897	52.0999	33.5753	52.3477	35.1806	52.5892	37.4281	52.7383	40.0531	52.8125	41.6783	53.1069	44.0943	53.2154	46.9591	53.136	50.1588	53.1503	52.5379	53.2141	55.3187	53.2009	58.3432	53.0274	61.1262	52.9565	63.9179	52.8484	67.3585	52.5179	70.6531	52.2535	74.0285	52.0018	78.5643	51.3684	82.1193	50.8509	86.4577	50.1152	89.9796	49.5519
196404400	27.1032	2.18091	4.78991e-08		32.2388	52.1784	33.5678	52.4157	35.2319	52.6389	37.4698	52.7916	40.0482	52.8897	41.6926	53.2057	44.1045	53.2585	47.0002	53.2045	50.1375	53.2483	52.5318	53.2784	55.3098	53.2183	58.3089	53.1675	61.0876	52.9924	63.9721	52.8523	67.3291	52.6817	70.7703	52.2921	74.014	51.9959	78.5674	51.4341	82.1585	51.022	86.4264	50.1593	90.0462	49.6983
196604200	27.0682	2.18628	4.79063e-08		32.2954	52.222	33.6503	52.4696	35.2906	52.7575	37.4854	52.8561	40.0533	52.9809	41.7556	53.2794	44.1276	53.3912	47.0379	53.2773	50.2462	53.3203	52.6084	53.3076	55.4715	53.3182	58.3963	53.186	61.1331	53.0727	64.0363	52.9361	67.4302	52.715	70.7949	52.4298	74.2486	52.0861	78.7845	51.4969	82.2377	50.9716	86.6736	50.3118	90.161	49.6362
196804000	27.1529	2.18293	4.79337e-08		32.2472	52.2818	33.6075	52.5851	35.2384	52.8083	37.4645	52.9002	40.0524	52.9937	41.7559	53.3692	44.1051	53.4182	47.0301	53.3105	50.1995	53.3835	52.6755	53.4049	55.4105	53.3527	58.4133	53.2894	61.2035	53.1322	64.0805	53.015	67.421	52.796	70.889	52.4683	74.1374	52.2009	78.7208	51.5345	82.3607	51.0876	86.6555	50.3464	90.1531	49.6775
197003800	27.1055	2.18839	4.79211e-08		32.3304	52.3335	33.6567	52.6014	35.282	52.884	37.5427	52.9959	40.1108	53.0495	41.8132	53.3857	44.2109	53.5044	47.1024	53.4908	50.2954	53.3869	52.6553	53.4826	55.4727	53.3581	58.389	53.3813	61.1868	53.1784	64.1167	53.0185	67.4126	52.7855	70.8664	52.5502	74.1988	52.1558	78.8366	51.6408	82.3266	51.1127	86.7802	50.3807	90.1717	49.657
197203600	27.1205	2.18995	4.79334e-08		32.3054	52.3865	33.6622	52.6561	35.2374	52.9213	37.4713	53.0063	40.1249	53.1235	41.8075	53.4117	44.178	53.5229	47.1206	53.4791	50.2861	53.4941	52.7041	53.4625	55.4831	53.4269	58.4091	53.3299	61.1306	53.2709	64.1489	53.0663	67.5449	52.8743	70.902	52.4744	74.2073	52.1633	78.7619	51.6095	82.3234	51.0836	86.698	50.3716	90.0942	49.8835
197403400	27.1415	2.19339	4.79971e-08		32.3402	52.4109	33.6767	52.7307	35.3124	52.9843	37.5404	53.1347	40.1398	53.2756	41.8137	53.4996	44.2059	53.632	47.1118	53.5649	50.3062	53.5817	52.7509	53.6016	55.4886	53.5326	58.4219	53.3692	61.2648	53.2798	64.1777	53.1403	67.5673	52.9482	70.9196	52.576	74.2686	52.195	78.9012	51.5939	82.5126	51.1224	86.7547	50.4697	90.4262	49.8987
197603200	27.1438	2.19459	4.79789e-08		32.3629	52.5352	33.6853	52.8297	35.3087	53.044	37.5602	53.1764	40.1076	53.2737	41.8105	53.584	44.2069	53.6727	47.1672	53.634	50.3151	53.6063	52.7187	53.6878	55.5537	53.6507	58.4627	53.5337	61.2925	53.4105	64.2618	53.2924	67.5404	53.0132	71.0351	52.7098	74.2945	52.3865	78.8458	51.8072	82.4703	51.3175	86.9099	50.5803	90.2803	49.9454
197803000	27.111	2.19931	4.79753e-08		32.3194	52.6475	33.6695	52.8525	35.325	53.123	37.5985	53.2405	40.1621	53.3069	41.8477	53.6671	44.2121	53.7379	47.0927	53.696	50.3494	53.6799	52.7386	53.6793	55.4946	53.6986	58.4682	53.6167	61.2678	53.4291	64.2023	53.3158	67.634	53.1051	71.0443	52.6974	74.283	52.5388	78.9057	51.7828	82.4778	51.2893	86.9094	50.6673	90.3794	50.0515
198002800	27.1846	2.19606	4.79862e-08		32.3505	52.6485	33.6855	52.8815	35.3525	53.1728	37.5605	53.2674	40.1826	53.3841	41.8625	53.6994	44.206	53.7639	47.1045	53.7568	50.4137	53.7938	52.707	53.7144	55.5727	53.6718	58.4592	53.6865	61.3077	53.5148	64.2523	53.3708	67.6077	53.0952	71.0717	52.8558	74.4087	52.4586	78.9235	51.9029	82.4463	51.3533	87.0383	50.7422	90.4377	49.9942
198202600	27.1802	2.19993	4.80145e-08		32.3332	52.7395	33.7058	53.0334	35.3099	53.265	37.6005	53.3881	40.183	53.4673	41.9372	53.8366	44.2284	53.8753	47.1861	53.7809	50.3882	53.8335	52.7518	53.7791	55.6198	53.7186	58.522	53.728	61.2975	53.5674	64.3259	53.4261	67.6642	53.1328	71.0459	52.7879	74.454	52.5482	78.954	51.986	82.6138	51.4372	86.9351	50.7214	90.4929	50.1154
198402400	27.1971	2.20119	4.80236e-08		32.34	52.8526	33.7476	53.077	35.3482	53.3185	37.625	53.5087	40.1772	53.555	41.9281	53.8038	44.263	53.9479	47.2287	53.9086	50.3835	53.8844	52.8529	53.9605	55.64	53.8434	58.5886	53.8224	61.4254	53.6257	64.369	53.5354	67.6932	53.233	71.126	52.9449	74.4467	52.6566	79.1128	51.9506	82.6343	51.5827	87.0485	50.7788	90.4698	50.1561
198602200	27.2385	2.20024	4.80275e-08		32.4304	52.8567	33.7824	53.164	35.4219	53.4227	37.6463	53.5366	40.2645	53.61	41.9699	53.9199	44.331	54.0101	47.2799	53.9588	50.5403	53.9759	52.9303	53.9751	55.7195	53.9381	58.6008	53.8709	61.4729	53.6839	64.4161	53.5442	67.749	53.388	71.2452	53.0075	74.5511	52.6339	79.184	51.9725	82.7147	51.5787	87.1205	50.7397	90.7102	50.1602
198802000	27.2347	2.20474	4.80706e-08		32.4465	52.9025	33.7925	53.2032	35.3509	53.4361	37.6804	53.5719	40.2299	53.6359	41.9696	53.9258	44.3499	54.0395	47.2559	53.9108	50.5338	53.9897	52.9068	53.9935	55.7631	53.9628	58.6748	53.8667	61.4515	53.7034	64.3492	53.5448	67.7874	53.323	71.2477	52.9714	74.5542	52.6583	79.2276	52.0151	82.6491	51.5559	87.066	50.8765	90.6347	50.1506
199001800	27.248	2.20547	4.80617e-08		32.4349	52.9915	33.8151	53.264	35.4444	53.5368	37.7269	53.6638	40.2981	53.7729	42.0328	54.077	44.3981	54.1838	47.3006	54.0481	50.551	54.1239	53.002	54.0838	55.7838	54.1039	58.7435	53.9515	61.507	53.8239	64.4964	53.6578	67.8769	53.3321	71.3509	53.1049	74.6857	52.7964	79.2465	52.1382	82.6701	51.6372	87.2385	50.9466	90.8508	50.3016
199201600	27.3425	2.20094	4.80811e-08		32.4697	53.0506	33.8016	53.349	35.4353	53.5763	37.6712	53.7143	40.2741	53.7769	42.0131	54.1299	44.4116	54.2381	47.3464	54.1676	50.56	54.1662	52.9828	54.1576	55.786	54.1014	58.7009	54.0542	61.5261	53.8676	64.481	53.7265	67.8765	53.4556	71.3073	53.1774	74.6365	52.8532	79.3029	52.1901	82.8775	51.7197	87.2695	50.8588	90.7248	50.3333
199401400	27.3178	2.20542	4.80872e-08		32.484	53.1437	33.8015	53.3967	35.44	53.6274	37.6881	53.7962	40.2612	53.8578	42.044	54.1905	44.3894	54.2812	47.3298	54.186	50.5294	54.1944	52.9964	54.1952	55.7923	54.177	58.7648	54.0553	61.5149	53.916	64.4417	53.8222	67.8983	53.5685	71.3629	53.1797	74.6452	52.8469	79.3031	52.2305	82.8563	51.6718	87.2566	51.0411	90.8353	50.3445
199601200	27.2093	2.21576	4.80727e-08		32.4633	53.1877	33.8477	53.4635	35.5024	53.7511	37.7343	53.8817	40.3092	53.9444	42.0417	54.2158	44.4258	54.3686	47.4193	54.2325	50.5911	54.3075	53.0177	54.2907	55.84	54.26	58.7973	54.1421	61.6352	54.0837	64.5837	53.8454	67.9413	53.5987	71.379	53.2809	74.7285	52.9115	79.254	52.2724	82.938	51.8158	87.3385	51.0533	90.8255	50.2742
199801000	27.3031	2.2145	4.81627e-08		32.4958	53.2807	33.8152	53.5476	35.4485	53.8055	37.7646	53.9023	40.3229	53.9655	42.0359	54.292	44.4396	54.3976	47.3939	54.3883	50.5946	54.3696	53.0551	54.3619	55.8616	54.3715	58.7633	54.2133	61.5818	54.1198	64.5101	54.006	67.9254	53.6094	71.3612	53.2406	74.7586	53.0062	79.2758	52.3997	82.9173	51.7964	87.3183	51.1515	90.7308	50.4113
200000800	27.2778	2.21843	4.81552e-08		32.4988	53.3818	33.8599	53.5804	35.4826	53.8102	37.7886	53.9955	40.3088	54.0918	42.0934	54.384	44.5077	54.5222	47.3761	54.4308	50.5959	54.4259	53.0247	54.3775	55.8717	54.3886	58.8068	54.2957	61.6582	54.0705	64.6092	53.9586	67.9919	53.7174	71.4891	53.3951	74.7658	53.1747	79.422	52.4425	82.9511	51.8471	87.3908	51.0795	90.9881	50.4429
200200600	27.3634	2.21335	4.81476e-08		32.4884	53.3843	33.8167	53.685	35.4804	53.9091	37.7663	54.0528	40.4149	54.1613	42.0726	54.4701	44.4483	54.5546	47.3745	54.4958	50.5903	54.5118	53.0239	54.484	55.9038	54.4597	58.8557	54.4524	61.6183	54.2165	64.5588	54.0481	67.9737	53.8709	71.4456	53.4007	74.7915	53.106	79.4896	52.5027	82.9244	51.9872	87.4365	51.3505	91.0001	50.5136
200400400	27.3238	2.22007	4.81758e-08		32.4913	53.4514	33.8929	53.7463	35.4866	53.9874	37.8202	54.1179	40.4349	54.2051	42.0929	54.487	44.5025	54.5357	47.4561	54.5083	50.6391	54.5503	53.0368	54.594	55.9573	54.4703	58.8957	54.3819	61.6771	54.2768	64.6723	54.0489	68.0583	53.8763	71.5803	53.5253	74.8612	53.2131	79.4544	52.582	83.0648	52.0409	87.5216	51.2668	91.0521	50.4983
200600200	27.3642	2.21811	4.81564e-08		32.4817	53.5508	33.8387	53.7859	35.5317	54.0281	37.8215	54.1913	40.3876	54.3203	42.1477	54.5448	44.5695	54.664	47.4889	54.5698	50.7113	54.6018	53.1154	54.5663	55.9114	54.5951	58.8786	54.5233	61.6801	54.2826	64.7058	54.099	68.0447	53.9327	71.4893	53.6094	74.8381	53.2131	79.4541	52.6694	83.0444	52.1402	87.3825	51.3043	91.1428	50.6627
200800000	27.2803	2.2296	4.82095e-08		32.5397	53.65	33.9708	53.888	35.5534	54.1248	37.8503	54.2323	40.4231	54.405	42.1238	54.621	44.591	54.7062	47.4992	54.6761	50.6975	54.5767	53.1551	54.6974	56.0562	54.6118	58.9239	54.4611	61.8323	54.3264	64.7633	54.2269	68.179	53.9978	71.6285	53.626	74.9241	53.2476	79.6652	52.6479	83.1122	52.0479	87.6263	51.2815	91.1196	50.6819
200999800	27.3458	2.22507	4.8179e-08		32.5518	53.644	33.918	53.931	35.5388	54.1944	37.8134	54.3272	40.4203	54.3995	42.1021	54.757	44.5756	54.8298	47.4697	54.6711	50.6887	54.7516	53.1547	54.731	56.0092	54.7524	58.9596	54.5889	61.7676	54.4533	64.695	54.2602	68.2182	54.1206	71.6646	53.7503	74.9609	53.3311	79.6449	52.7518	83.0339	52.2654	87.7102	51.499	91.1423	50.8098
201199600	27.417	2.22389	4.82309e-08		32.5898	53.7118	33.9594	53.954	35.6215	54.1829	37.872	54.3587	40.4985	54.43	42.1427	54.7687	44.5983	54.8601	47.5753	54.7625	50.7837	54.78	53.2123	54.8014	56.0966	54.68	58.9987	54.6048	61.8559	54.4667	64.7961	54.3803	68.2089	54.0101	71.6614	53.6585	75.0141	53.3813	79.5916	52.6406	83.1684	52.1607	87.7033	51.3929	91.1919	50.7253
201399400	27.3601	2.22923	4.81985e-08		32.6263	53.7935	33.9753	54.0413	35.6375	54.375	37.8899	54.4546	40.5356	54.5465	42.2114	54.7755	44.6729	54.9451	47.5862	54.8242	50.8245	54.8839	53.2086	54.8196	56.0623	54.8247	59.0911	54.7829	61.8826	54.5941	64.8717	54.3783	68.2572	54.1297	71.7297	53.8401	75.1153	53.4954	79.7253	52.7767	83.2493	52.218	87.7869	51.4997	91.3642	50.8481
201599200	27.4192	2.22994	4.82702e-08		32.5491	53.8163	33.934	54.0754	35.5778	54.3308	37.8515	54.474	40.4965	54.5585	42.182	54.8809	44.6003	54.9623	47.5564	54.9145	50.8468	54.9533	53.2311	54.934	56.0327	54.9	58.9458	54.7758	61.895	54.6535	64.843	54.4678	68.2209	54.1971	71.7424	53.8623	75.0083	53.4594	79.6483	52.8503	83.2752	52.388	87.6931	51.4761	91.2285	50.9097
201799000	27.4034	2.2341	4.82844e-08		32.5866	53.938	33.9738	54.1765	35.651	54.4182	37.8709	54.5856	40.5117	54.6828	42.2177	54.9905	44.6654	55.0185	47.6263	54.9746	50.8391	55.0299	53.242	54.9819	56.1363	54.98	59.0882	54.8471	61.9064	54.6791	64.859	54.4926	68.3013	54.2431	71.7624	53.9706	75.0662	53.5738	79.7982	52.8618	83.3628	52.3686	87.7237	51.6719	91.3557	51.0138
201998800	27.4457	2.23299	4.82873e-08		32.6112	53.9169	34.0192	54.2424	35.6216	54.5726	37.8959	54.6046	40.5792	54.7651	42.2841	55.032	44.6673	55.1245	47.6127	55.0324	50.8474	55.0901	53.3421	55.091	56.2115	54.9876	59.1105	54.8336	61.9481	54.7085	64.9332	54.561	68.3643	54.3886	71.8392	53.9922	75.1946	53.6711	79.8762	52.959	83.3898	52.3522	87.8278	51.6913	91.4715	50.8951
202198600	27.4222	2.23628	4.82692e-08		32.6215	54.0656	34.0082	54.3375	35.7031	54.6243	37.9396	54.7305	40.5935	54.8375	42.2856	55.1447	44.6512	55.165	47.6573	55.1719	50.8736	55.1783	53.3747	55.1219	56.1897	55.1119	59.1414	54.9261	61.9571	54.8051	64.9686	54.6034	68.3854	54.3364	71.9253	54.0912	75.1526	53.7011	79.8553	53.0299	83.5118	52.4779	87.9316	51.7656	91.4588	51.0768
202398400	27.4158	2.23974	4.82849e-08		32.6633	54.1162	33.9765	54.3644	35.6802	54.6522	37.9444	54.7918	40.6031	54.8374	42.332	55.1285	44.7461	55.2492	47.6882	55.1723	50.9591	55.1491	53.4675	55.1753	56.2666	55.1593	59.2273	55.0055	62.0406	54.8173	64.9276	54.7154	68.4406	54.3706	71.9972	54.1385	75.2637	53.7675	79.9264	53.0449	83.4758	52.5438	88.0409	51.7255	91.606	50.9998
202598200	27.4388	2.24123	4.831e-08		32.6064	54.1495	33.9864	54.4593	35.6538	54.6954	37.9412	54.8403	40.5491	54.914	42.2228	55.2279	44.7369	55.3426	47.6842	55.2149	50.8247	55.2632	53.2914	55.225	56.1842	55.229	59.1955	55.0888	61.9736	54.8797	64.9794	54.7824	68.3595	54.519	71.8116	54.2055	75.1985	53.8861	79.8684	53.1338	83.4281	52.6034	87.933	51.8739	91.4866	51.1812
202798000	27.4449	2.24434	4.83399e-08		32.682	54.2559	34.053	54.5426	35.7009	54.7474	38.0029	54.8887	40.6747	54.9627	42.3029	55.2517	44.7708	55.3581	47.72	55.2996	50.9753	55.2732	53.4271	55.3001	56.2579	55.3148	59.2351	55.1651	62.0488	54.9709	65.0561	54.8281	68.4773	54.5386	71.9296	54.2217	75.3262	53.885	79.9074	53.1891	83.6225	52.6689	88.0803	51.9596	91.5304	51.1237
202997800	27.5045	2.24147	4.83355e-08		32.6774	54.316	34.0515	54.5801	35.6737	54.8768	37.9848	54.9751	40.5966	55.0297	42.3182	55.3573	44.7498	55.4456	47.7019	55.402	51.0054	55.413	53.365	55.3405	56.2849	55.3418	59.2377	55.152	62.1261	55.0434	65.0946	54.9223	68.5272	54.5817	71.9852	54.3268	75.2507	53.8469	79.9453	53.1599	83.5832	52.7591	88.0414	51.9017	91.6344	51.1704
203197600	27.4281	2.25142	4.83676e-08		32.7108	54.3629	34.0756	54.5987	35.7403	54.8498	37.9966	55.0243	40.6505	55.1437	42.3901	55.3928	44.8511	55.4547	47.7469	55.3927	51.0564	55.3801	53.4561	55.421	56.3508	55.3598	59.3184	55.259	62.1122	55.0792	65.0954	54.897	68.5526	54.6418	71.9847	54.3695	75.4259	53.9277	80.0489	53.2167	83.6459	52.6927	88.1115	51.908	91.6989	51.1905
203397400	27.4679	2.25208	4.84044e-08		32.6906	54.4911	34.0461	54.7136	35.7457	54.944	38.018	55.0943	40.6975	55.2	42.3188	55.4637	44.799	55.6415	47.7889	55.5128	51.0328	55.5493	53.4889	55.5091	56.3158	55.5049	59.2834	55.407	62.17	55.195	65.0436	55.0386	68.5989	54.7348	72.0443	54.3196	75.4934	54.0907	80.1105	53.351	83.7156	52.7344	88.2533	51.9895	91.6538	51.3071
203597200	27.4681	2.25247	4.83656e-08		32.721	54.495	34.1031	54.734	35.7359	54.9889	38.0271	55.1858	40.7011	55.2587	42.3279	55.5879	44.8818	55.6368	47.7915	55.5999	51.0357	55.6265	53.4614	55.5905	56.3807	55.5063	59.3573	55.4024	62.2157	55.2032	65.1702	55.0619	68.6111	54.7985	72.1038	54.4515	75.4699	54.1026	80.0832	53.39	83.734	52.8696	88.2246	52.0534	91.8012	51.3588
203797000	27.4959	2.25288	4.83757e-08		32.6808	54.6122	34.1062	54.8553	35.7354	55.064	38.0291	55.2262	40.6859	55.299	42.3936	55.6321	44.841	55.7449	47.8068	55.6179	51.0417	55.66	53.5372	55.5702	56.38	55.5484	59.3268	55.5082	62.1628	55.2808	65.181	55.1363	68.6469	54.7586	72.0451	54.4813	75.4315	54.0921	80.2009	53.4464	83.6788	52.921	88.2099	52.1236	91.8202	51.4404
203996800	27.5673	2.24975	4.83867e-08		32.7069	54.656	34.1204	54.8503	35.8045	55.1453	38.0294	55.3247	40.7242	55.3423	42.4332	55.6782	44.8618	55.7816	47.8696	55.6604	51.066	55.6785	53.5569	55.718	56.3712	55.6172	59.378	55.5921	62.1771	55.4209	65.2626	55.2431	68.6884	54.8484	72.1666	54.5	75.5471	54.2102	80.2028	53.5123	83.7178	52.9745	88.2606	52.1754	91.8223	51.4428
204196600	27.5091	2.25792	4.84124e-08		32.7598	54.7117	34.1496	54.968	35.8298	55.2302	38.0648	55.3213	40.7085	55.4695	42.382	55.7528	44.8938	55.8177	47.848	55.7136	51.0805	55.7589	53.5415	55.7672	56.4307	55.7254	59.3937	55.6172	62.2771	55.3753	65.2483	55.2283	68.7245	55.0241	72.1834	54.6176	75.563	54.297	80.285	53.6297	83.8468	53.0634	88.4156	52.2335	91.8572	51.5446
204396400	27.5571	2.25683	4.8426e-08		32.8008	54.7695	34.1428	55.0655	35.8374	55.2491	38.118	55.4301	40.743	55.5117	42.4752	55.8494	44.9714	55.8917	47.8342	55.8124	51.1661	55.7711	53.5921	55.8043	56.5154	55.6973	59.4678	55.6407	62.3576	55.4658	65.2743	55.2521	68.7711	55.0437	72.2502	54.6975	75.6697	54.3617	80.2461	53.6526	83.9096	53.0833	88.3314	52.2204	91.8884	51.5472
204596200	27.5425	2.26013	4.84239e-08		32.7692	54.8475	34.1405	55.0691	35.8037	55.3333	38.1182	55.4391	40.7588	55.5724	42.4869	55.8748	44.9427	55.9438	47.8976	55.8312	51.1383	55.8565	53.6127	55.8733	56.4888	55.7533	59.4907	55.739	62.2803	55.6097	65.3766	55.3558	68.7952	55.0175	72.304	54.6917	75.6435	54.2713	80.2923	53.6545	83.9039	53.1988	88.3797	52.2507	92.0893	51.5976
204796000	27.5274	2.26603	4.84763e-08		32.7488	54.8517	34.1716	55.1268	35.7941	55.385	38.0806	55.5236	40.7897	55.634	42.456	55.9286	44.9479	56.0526	47.8908	55.892	51.1291	55.9911	53.5923	55.9311	56.456	55.848	59.4966	55.7929	62.2988	55.5476	65.2612	55.4716	68.7272	55.1492	72.2725	54.6847	75.5673	54.3954	80.3047	53.7086	83.8952	53.1784	88.3262	52.4582	91.9469	51.7235
204995800	27.5817	2.26292	4.8458e-08		32.7869	54.9855	34.1908	55.2161	35.8257	55.5009	38.1215	55.5947	40.76	55.7173	42.5128	56.0735	44.9593	56.1729	47.9378	56.0806	51.1443	56.0434	53.6119	55.9829	56.5605	55.9663	59.5581	55.9115	62.4052	55.6786	65.344	55.4533	68.803	55.2704	72.3774	54.9169	75.7693	54.4612	80.4079	53.817	83.9664	53.2464	88.4595	52.4624	91.9595	51.7565
205195600	27.5946	2.2646	4.84694e-08		32.7781	55.0123	34.1991	55.3153	35.9285	55.5654	38.153	55.7047	40.8488	55.7888	42.6089	56.1055	45.0354	56.1873	47.9896	56.0996	51.2316	56.1179	53.7012	56.144	56.5966	55.9889	59.681	55.8474	62.3866	55.675	65.374	55.4516	68.8645	55.203	72.3792	54.9614	75.6823	54.5388	80.4079	53.7973	84.0552	53.2608	88.5928	52.4643	92.207	51.7563
205395400	27.573	2.26934	4.84858e-08		32.852	55.0486	34.2203	55.3519	35.8699	55.5743	38.1626	55.7385	40.8645	55.8094	42.5383	56.1102	44.974	56.1968	47.9412	56.1161	51.1791	56.1023	53.7226	56.0672	56.5603	56.0216	59.5903	55.9228	62.4261	55.7882	65.333	55.5514	68.8847	55.3524	72.3641	54.9656	75.7742	54.5861	80.4815	53.827	84.0472	53.2685	88.5135	52.4962	92.1554	51.7263
205595200	27.6577	2.26639	4.85242e-08		32.839	55.158	34.2205	55.4035	35.9063	55.7203	38.1914	55.7495	40.8387	55.9073	42.5676	56.2313	45.0511	56.2864	48.0293	56.2101	51.2623	56.2036	53.742	56.1487	56.5962	56.1054	59.5909	56.0423	62.4751	55.8092	65.5229	55.6218	68.8573	55.3624	72.4202	55.1296	75.9127	54.586	80.5572	53.9555	84.078	53.3604	88.6014	52.5127	92.2338	51.8485
205795000	27.5647	2.27566	4.85117e-08		32.8894	55.2216	34.2496	55.5303	35.9185	55.7938	38.2124	55.8606	40.8424	55.9849	42.6277	56.2672	45.0307	56.3311	48.0672	56.3082	51.3129	56.2841	53.8028	56.2531	56.6011	56.1229	59.6484	56.1139	62.4549	55.9702	65.504	55.6664	68.9425	55.3483	72.4335	55.101	75.9088	54.725	80.4274	54.0517	84.1466	53.4216	88.6938	52.5273	92.264	51.915
205994800	27.7157	2.26548	4.85122e-08		32.8279	55.2849	34.2163	55.547	35.8773	55.7981	38.2231	55.932	40.8471	56.0238	42.5511	56.3218	44.9635	56.4528	48.0193	56.3312	51.288	56.3799	53.7341	56.31	56.5945	56.2783	59.6553	56.1579	62.4995	56.015	65.4979	55.8444	68.8997	55.5564	72.5032	55.1867	75.9251	54.7987	80.4597	53.9829	84.1622	53.4851	88.6128	52.6351	92.3684	51.9936
206194600	27.609	2.27875	4.85613e-08		32.9256	55.3308	34.2783	55.6203	35.9625	55.8552	38.341	55.9719	40.9568	56.1178	42.655	56.3726	45.0617	56.4466	48.1065	56.3538	51.3713	56.4162	53.829	56.3782	56.7245	56.3416	59.683	56.2153	62.5817	56.0077	65.5719	55.814	68.99	55.5215	72.6064	55.1332	75.8471	54.7554	80.6446	54.1317	84.2422	53.5245	88.6841	52.7005	92.3851	51.9138
206394400	27.6914	2.27376	4.85525e-08		32.9158	55.4209	34.2417	55.6656	35.9795	55.9249	38.2464	56.1177	40.9401	56.1628	42.6188	56.4275	45.1204	56.5824	48.081	56.4407	51.3635	56.4822	53.7796	56.4535	56.7343	56.3832	59.7257	56.314	62.5561	56.1374	65.5439	55.8847	69.0425	55.6754	72.5115	55.2706	75.9359	54.923	80.6647	54.2253	84.2431	53.6639	88.7901	52.8527	92.4964	52.0508
206594200	27.6897	2.27667	4.85645e-08		32.8941	55.5303	34.2604	55.7382	35.9955	56.0304	38.2936	56.1261	40.9494	56.2403	42.6585	56.5405	45.1657	56.5786	48.1103	56.5482	51.4543	56.605	53.9447	56.5584	56.7886	56.4641	59.839	56.3014	62.6849	56.2061	65.693	56.0323	69.1693	55.7101	72.6426	55.3293	75.971	55.0554	80.7927	54.2242	84.3463	53.7022	88.8769	52.8593	92.4768	52.1461
206794000	27.6742	2.28129	4.85889e-08		32.9372	55.5615	34.2863	55.8223	35.9774	56.1338	38.2887	56.2064	40.9347	56.2796	42.6883	56.6044	45.1483	56.6695	48.1329	56.5515	51.4056	56.5377	53.901	56.64	56.7894	56.4889	59.7915	56.4063	62.6906	56.1921	65.7203	56.0416	69.0995	55.751	72.6167	55.3748	75.9345	55.0231	80.7417	54.2829	84.3155	53.6472	88.8472	52.7545	92.5082	52.2784
206993800	27.6482	2.28585	4.85934e-08		32.9529	55.609	34.3616	55.8606	35.9999	56.1424	38.3194	56.215	40.9934	56.3232	42.7499	56.697	45.1964	56.75	48.2053	56.6711	51.5094	56.6686	53.8707	56.6049	56.8151	56.6062	59.858	56.3927	62.6511	56.2991	65.6962	56.0471	69.105	55.7782	72.7332	55.4601	76.0702	54.978	80.7978	54.2203	84.345	53.7581	89.0566	52.8501	92.5606	52.2047
207193600	27.6831	2.28496	4.85889e-08		32.9493	55.7431	34.3657	55.9531	36.0172	56.2438	38.2862	56.3172	40.9863	56.4619	42.7257	56.7118	45.234	56.7746	48.157	56.7034	51.4775	56.7223	53.9373	56.6691	56.8332	56.5692	59.837	56.5226	62.7338	56.3598	65.7476	56.2119	69.189	55.8938	72.746	55.5072	76.0668	55.0212	80.7776	54.3094	84.4622	53.7908	88.9301	52.996	92.4923	52.1627
207393400	27.7345	2.28414	4.86148e-08		32.9597	55.7406	34.3379	55.9913	36.0221	56.2507	38.3311	56.4002	41.055	56.4497	42.7441	56.7566	45.2073	56.843	48.1696	56.8114	51.5125	56.786	53.9682	56.7471	56.7973	56.7458	59.9002	56.5285	62.6915	56.3887	65.7585	56.1557	69.1981	55.9027	72.7	55.5592	76.1926	55.1727	80.8272	54.4279	84.4935	53.9547	88.9107	53.0087	92.655	52.1937
207593200	27.7682	2.28532	4.86521e-08		32.9502	55.8007	34.386	56.0518	36.0653	56.3234	38.3556	56.4237	41.0462	56.5238	42.7959	56.7925	45.212	56.927	48.1996	56.8418	51.5101	56.807	54.0056	56.8529	56.8352	56.7528	59.918	56.5879	62.7325	56.5172	65.7452	56.2542	69.3025	55.9612	72.8462	55.5379	76.2184	55.1735	80.9131	54.4419	84.5079	53.8451	88.9748	53.075	92.5552	52.4591
207793000	27.7588	2.28768	4.86391e-08		33.0031	55.898	34.3795	56.1223	36.0808	56.3876	38.3756	56.6122	41.0582	56.5712	42.8228	56.9548	45.2961	57.014	48.3003	56.9281	51.5745	56.9401	54.0657	56.9596	56.953	56.7762	59.972	56.6428	62.7896	56.4244	65.8173	56.3969	69.328	56.0776	72.8485	55.6294	76.2624	55.3716	80.9832	54.567	84.5444	53.8276	89.1842	53.1393	92.6876	52.4128
207992800	27.7438	2.29224	4.86628e-08		33.0278	55.9858	34.4052	56.1317	36.1027	56.4691	38.3931	56.584	41.0443	56.6831	42.8155	56.9956	45.2724	57.0136	48.3497	56.9622	51.6238	56.9869	54.0927	56.9208	56.9378	56.8882	59.901	56.7011	62.8173	56.6289	65.9271	56.4096	69.3351	56.0377	72.9565	55.7097	76.2495	55.3786	80.9516	54.5378	84.6466	53.9597	89.1297	53.2342	92.772	52.4781
208192600	27.786	2.2915	4.86743e-08		33.0005	56.0069	34.4329	56.2484	36.077	56.474	38.4004	56.6756	41.099	56.7283	42.8374	57.0723	45.2779	57.1098	48.2375	57.0263	51.6266	57.0458	54.0646	56.9373	56.9911	56.973	59.9795	56.7826	62.8524	56.5832	65.9129	56.3781	69.4089	56.1959	72.8615	55.7901	76.2887	55.3991	81.0642	54.6178	84.6261	54.0972	89.1984	53.2189	92.7864	52.4196
208392400	27.7466	2.29852	4.87076e-08		33.0625	56.0581	34.3675	56.3599	36.0958	56.5975	38.4251	56.7668	41.0896	56.8904	42.8316	57.1767	45.2402	57.2322	48.3259	57.1046	51.5755	57.1271	54.0963	57.0961	56.9963	57.0634	60.0252	56.9145	62.9279	56.8123	65.9023	56.5518	69.3963	56.2844	73.0067	55.7887	76.3377	55.3976	81.0513	54.7206	84.6554	54.1613	89.2429	53.2531	92.8307	52.54
208592200	27.7623	2.29807	4.8679e-08		33.0326	56.149	34.4499	56.4301	36.1167	56.67	38.4307	56.8264	41.1253	56.8678	42.8258	57.1723	45.3568	57.2619	48.3698	57.1868	51.627	57.2151	54.1093	57.1763	57.0131	57.0281	59.9717	56.9938	62.9139	56.7476	65.8861	56.5727	69.4122	56.2646	73.0064	55.8813	76.3034	55.5867	81.0506	54.7626	84.7584	54.3025	89.208	53.3049	92.8004	52.4951
208792000	27.8134	2.29635	4.86853e-08		33.1002	56.1754	34.4351	56.4968	36.1569	56.6991	38.3743	56.8944	41.1421	56.9436	42.9261	57.2589	45.3532	57.3703	48.3564	57.2434	51.6904	57.2473	54.0664	57.247	57.0097	57.1429	60.0494	57.0217	62.9715	56.8954	65.9361	56.6717	69.357	56.3188	72.9704	55.9602	76.4052	55.5923	81.136	54.8071	84.8457	54.267	89.3464	53.3053	92.8734	52.7656
208991800	27.823	2.30071	4.8748e-08		33.0793	56.3219	34.4738	56.5421	36.1815	56.7935	38.4569	56.9146	41.1131	56.9997	42.9297	57.3	45.3941	57.4428	48.3688	57.3172	51.6817	57.3009	54.1771	57.3685	57.1242	57.2258	60.1217	57.0737	62.9651	56.91	66.0773	56.7592	69.4593	56.4543	73.0766	56.0614	76.3629	55.6625	81.2621	54.9438	84.8027	54.3206	89.3748	53.4208	92.9091	52.6376
209191600	27.8046	2.30265	4.87103e-08		33.0998	56.2919	34.4804	56.621	36.1603	56.882	38.4801	56.9339	41.2258	57.0776	42.9796	57.4427	45.413	57.4445	48.4451	57.3731	51.6713	57.3545	54.1692	57.3725	57.0912	57.2621	60.168	57.129	63.0868	56.9213	66.0719	56.7174	69.4747	56.448	73.1373	55.9946	76.4301	55.6789	81.2025	54.8017	84.839	54.316	89.447	53.4289	93.0773	52.7126
209391400	27.8653	2.30101	4.87353e-08		33.0939	56.4171	34.5083	56.6829	36.1448	56.8772	38.4558	57.0156	41.1186	57.0979	42.9523	57.4531	45.3676	57.5182	48.4093	57.4408	51.6704	57.4297	54.0749	57.4176	57.1272	57.3498	60.1521	57.2431	62.9313	57.0405	66.0657	56.8525	69.5067	56.4641	73.1213	56.0546	76.4906	55.7465	81.1984	54.9878	84.8277	54.3862	89.4115	53.5744	92.9725	52.7753
209591200	27.8861	2.3022	4.87504e-08		33.1512	56.4685	34.5103	56.7641	36.1974	56.9825	38.4887	57.1485	41.1666	57.1994	42.9742	57.5204	45.3782	57.5996	48.408	57.4933	51.7869	57.5124	54.2394	57.4767	57.1429	57.4164	60.1867	57.2833	63.0868	57.1222	66.0845	56.8715	69.5703	56.5117	73.105	56.2239	76.5897	55.8042	81.2588	55.067	84.9834	54.5142	89.46	53.6482	93.1127	52.8547
209791000	27.8372	2.30797	4.87402e-08		33.0884	56.4865	34.5276	56.7961	36.203	57.0742	38.5079	57.1724	41.2441	57.2414	43.0036	57.5792	45.4243	57.5984	48.4236	57.5354	51.8265	57.5362	54.28	57.5037	57.1846	57.4459	60.243	57.2936	63.1305	57.1463	66.1786	57.0092	69.571	56.65	73.1933	56.2234	76.612	55.8621	81.3203	55.0871	84.9252	54.4808	89.546	53.5054	93.039	52.8033
209990800	27.8568	2.31189	4.8811e-08		33.1135	56.5633	34.4545	56.9084	36.2392	57.1463	38.5129	57.2865	41.2125	57.3216	42.9877	57.6326	45.4571	57.7431	48.4863	57.6489	51.7739	57.6194	54.2301	57.6498	57.2168	57.5543	60.2226	57.4412	63.1539	57.1312	66.1757	56.9624	69.5837	56.7484	73.1615	56.3555	76.6425	55.955	81.3576	55.1689	85.01	54.5857	89.5187	53.7344	93.2292	52.8419
210190600	27.9055	2.30855	4.87793e-08		33.1639	56.6973	34.5737	56.972	36.2076	57.2074	38.5145	57.2726	41.2155	57.4163	42.9823	57.7263	45.4361	57.839	48.4121	57.7314	51.8346	57.7121	54.2755	57.6958	57.212	57.5436	60.2413	57.5097	63.0786	57.3191	66.1217	57.1266	69.6853	56.7431	73.2328	56.379	76.632	56.0558	81.4107	55.213	84.9776	54.6355	89.6282	53.9087	93.1697	53.1075
210390400	27.8542	2.31738	4.88295e-08		33.1825	56.7437	34.5675	56.9749	36.3183	57.2806	38.6219	57.3676	41.2762	57.4492	43.0204	57.7348	45.5204	57.895	48.4999	57.7692	51.8921	57.7711	54.2844	57.7427	57.24	57.6827	60.2826	57.4749	63.2027	57.319	66.1645	57.0768	69.6687	56.8614	73.3169	56.433	76.7159	56.1718	81.4242	55.238	85.112	54.6113	89.6653	53.7669	93.2097	53.0654
210590200	27.953	2.31076	4.88164e-08		33.1586	56.829	34.5375	57.0379	36.2865	57.3404	38.5488	57.4983	41.3396	57.5616	43.1014	57.8667	45.5021	57.908	48.5499	57.8291	51.9137	57.8848	54.3634	57.8805	57.2407	57.7254	60.2848	57.6191	63.2695	57.4153	66.256	57.2373	69.7657	56.9821	73.3168	56.4785	76.8273	56.0955	81.5235	55.3599	85.1435	54.6987	89.6785	53.8739	93.2748	53.1797
210790000	27.9277	2.31717	4.88611e-08		33.1712	56.8708	34.6245	57.1017	36.2396	57.3968	38.6291	57.4727	41.3323	57.6063	43.0844	57.9187	45.603	57.9595	48.561	57.8623	51.889	57.9274	54.4349	57.8348	57.2182	57.8347	60.3139	57.6152	63.3152	57.4694	66.2895	57.2519	69.8085	56.9193	73.356	56.551	76.7602	56.1156	81.4701	55.3437	85.24	54.8094	89.6872	53.8958	93.4352	53.2395
210989800	27.9346	2.31744	4.88327e-08		33.2203	56.9397	34.6293	57.2331	36.2709	57.4328	38.6008	57.5605	41.3076	57.6126	43.0045	57.914	45.5368	57.9885	48.574	57.9112	51.8922	57.8924	54.4188	57.9382	57.3445	57.8694	60.3363	57.6825	63.2928	57.4883	66.29	57.3081	69.7973	57.0437	73.3777	56.569	76.7973	56.1423	81.5231	55.3331	85.1039	54.7572	89.7251	53.8623	93.4326	53.1478
211189600	27.9922	2.31812	4.89014e-08		33.193	57.003	34.6487	57.2509	36.3266	57.5499	38.6809	57.6709	41.3118	57.7258	43.0849	58.0447	45.6199	58.1378	48.6194	58.0443	51.9625	57.9902	54.4501	57.997	57.3784	57.9098	60.4087	57.7798	63.2644	57.5948	66.3631	57.3644	69.853	57.0954	73.4345	56.6856	76.8722	56.2657	81.549	55.3845	85.2102	54.795	89.8192	54.0096	93.5089	53.2484
211389400	27.9741	2.32018	4.8867e-08		33.2221	57.0799	34.6126	57.3136	36.2983	57.5955	38.6838	57.746	41.3524	57.8052	43.0759	58.0487	45.5688	58.1625	48.6222	58.0929	51.9796	58.1285	54.3676	58.1036	57.3092	57.9861	60.4919	57.8505	63.2749	57.5845	66.3445	57.4619	69.8286	57.0869	73.3957	56.6739	76.886	56.2869	81.5564	55.49	85.2177	54.9026	89.8833	54.0851	93.4814	53.3926
211589200	28.0082	2.3203	4.88828e-08		33.3014	57.1367	34.5759	57.3503	36.3702	57.6391	38.7191	57.8057	41.4154	57.8074	43.1098	58.1557	45.6145	58.2133	48.5821	58.129	51.9847	58.1837	54.4072	58.1197	57.4481	58.1019	60.4648	57.9206	63.3763	57.6868	66.4108	57.5221	69.9731	57.2243	73.43	56.7537	76.8949	56.3711	81.6248	55.582	85.3101	55.0243	89.9822	54.157	93.576	53.3113
211789000	28.0465	2.32134	4.89254e-08		33.28	57.1904	34.647	57.481	36.4022	57.6916	38.6908	57.8503	41.4119	57.8952	43.1871	58.1878	45.6411	58.3661	48.7032	58.202	52.008	58.1638	54.5057	58.2289	57.5322	58.0811	60.5295	57.9781	63.4229	57.7549	66.4823	57.526	69.9883	57.2151	73.5011	56.8187	77.0203	56.3759	81.729	55.6941	85.4659	55.073	89.9817	54.1052	93.6213	53.3213
211988800	27.9519	2.3306	4.89087e-08		33.3308	57.3066	34.7649	57.565	36.3988	57.792	38.741	57.9657	41.4138	58.019	43.2484	58.3312	45.6835	58.3939	48.7642	58.2497	52.0304	58.3165	54.5923	58.3224	57.5609	58.1535	60.6586	57.9108	63.4905	57.834	66.5861	57.6756	70.0105	57.2468	73.6319	56.9514	77.1275	56.5344	81.8584	55.7508	85.5574	55.0946	90.0238	54.1999	93.7404	53.3638
212188600	28.0468	2.32594	4.89304e-08		33.3094	57.3335	34.6662	57.6048	36.3949	57.8693	38.7273	57.9702	41.4243	57.9922	43.1756	58.383	45.6601	58.4137	48.7283	58.3616	52.0535	58.3546	54.51	58.3276	57.4817	58.2706	60.5457	58.0978	63.3717	57.9035	66.484	57.7259	69.9055	57.4661	73.5578	57.0194	77.0123	56.5048	81.7631	55.8433	85.4507	55.2002	89.9938	54.2994	93.864	53.5807
212388400	28.0152	2.33063	4.89279e-08		33.3124	57.454	34.7628	57.6966	36.4139	57.9207	38.7438	58.0173	41.4586	58.1282	43.2279	58.4364	45.7278	58.5536	48.6998	58.4463	52.0228	58.4346	54.641	58.3464	57.5203	58.2931	60.5493	58.077	63.3786	57.9339	66.4251	57.6925	70.114	57.3437	73.6269	56.982	77.1191	56.6855	81.8038	55.7794	85.5272	55.1707	90.0219	54.2682	93.696	53.6367
212588200	28.0273	2.33235	4.89391e-08		33.2925	57.4616	34.724	57.7504	36.4391	57.9458	38.7264	58.0904	41.4429	58.2126	43.2304	58.4821	45.7305	58.5619	48.8128	58.5426	52.0804	58.5314	54.6232	58.4998	57.5728	58.3616	60.6605	58.1911	63.4813	58.035	66.6235	57.7412	70.1749	57.4398	73.6303	57.0436	77.1671	56.5813	81.8307	55.9028	85.5904	55.2399	90.1086	54.4386	93.9225	53.615
212788000	28.077	2.33188	4.89699e-08		33.3365	57.4745	34.7095	57.784	36.4685	58.064	38.7997	58.1151	41.5169	58.2642	43.2819	58.5472	45.804	58.6482	48.8496	58.4903	52.2648	58.515	54.7126	58.484	57.6334	58.3289	60.6674	58.2709	63.5611	57.9769	66.6358	57.801	70.1531	57.4976	73.7939	57.128	77.1638	56.6996	81.866	55.9492	85.5194	55.2889	90.2438	54.4181	93.854	53.554
212987800	28.087	2.33596	4.90272e-08		33.4147	57.6344	34.7325	57.853	36.4739	58.1246	38.8083	58.2634	41.583	58.3512	43.2736	58.6717	45.8141	58.7288	48.8106	58.614	52.2346	58.6002	54.6125	58.5688	57.6553	58.4915	60.7373	58.3149	63.6142	58.1169	66.7689	57.9123	70.2057	57.5571	73.8274	57.1381	77.2297	56.8269	81.9396	55.9881	85.7353	55.3388	90.1682	54.4977	93.9899	53.6635
213187600	28.0841	2.33667	4.89911e-08		33.3815	57.6732	34.7483	57.9186	36.4733	58.1813	38.8639	58.3182	41.5306	58.3559	43.3301	58.669	45.8487	58.7459	48.8477	58.6589	52.2193	58.6309	54.7371	58.654	57.692	58.5913	60.8046	58.4115	63.6616	58.2571	66.6985	57.9848	70.2484	57.5427	73.773	57.2305	77.2905	56.7657	82.0489	56.0091	85.677	55.4774	90.2381	54.5718	93.9402	53.7776
213387400	28.0411	2.34244	4.89909e-08		33.3991	57.7175	34.8182	57.9977	36.44	58.2342	38.7937	58.3452	41.5222	58.4626	43.2931	58.7646	45.8039	58.8592	48.8379	58.7629	52.1662	58.7893	54.6924	58.7851	57.688	58.6932	60.6658	58.507	63.6203	58.3159	66.6977	58.1255	70.2326	57.7588	73.8495	57.2549	77.2505	56.9699	81.9689	56.1978	85.7465	55.5139	90.2339	54.6766	93.87	53.824
[truncated: 3,938 more rows]
[truncated: 4 more columns]

## Sheet: Fig. 3
Fig. 3a										Fig. 3a insert						Fig. 3b										Fig. 3b insert							Fig. 3d
[truncated: 3,502 more rows]
[truncated: 71 more columns]

## Sheet: Fig.5
Fig. 5b								Fig. 5c								Fig. 5d								Fig.5d insert								Fig. 5e							Fig. 5e insert							Fig. 5f
[truncated: 5,092 more rows]
[truncated: 8 more columns]

## Sheet: Fig. 6
Fig. 6g
strain: 0%	Time/s
[truncated: 642 more rows]
[truncated: 479 more columns]

## Sheet: Supplementary Table
Supplementary Table 1									Supplementary Table 2				Supplementary Table 3							Supplementary Table 6
[truncated: 27 more rows]

[truncated: 1 more sheets: Supplementary Figure]
